# Supplementary material for: Temporal dynamics of the fecal microbiota in veal calves in a 6-month field trial
Source: Anim Microbiome. 2020 Sep 15;2:32. doi: 10.1186/s42523-020-00052-6 (PMC7807794; doi:10.1186/s42523-020-00052-6)
Supplement: Supplementary file 5 — Additional file 5 Table S1. OTUs detected in or absent from previous samples and shared by calves over time. The sampling, ranges of proportions of calves, and OTU taxonomies are presented in each layer. The lists of OTUs consist of (a) OTUs simultaneously detected in two consecutive samples in more than 25% of the calves, (b) OTUs that were not previously detected and that simultaneously appeared in more than 25% of the calves, and (c) OTUs that were simultaneously lost by more than 25% of the calves. [file 42523_2020_52_MOESM5_ESM.xlsx]

## Sheet: (a) kept
otu	sampling_pairs	proportion_of_calves	phyla	class	order	family	genus
Otu000005	first-second	>97%	Firmicutes	Clostridia	Clostridiales	Ruminococcaceae	Faecalibacterium
Otu000057	first-second	>97%	Firmicutes	Clostridia	Clostridiales	Lachnospiraceae	Ruminococcus2
Otu000001	second-third	>97%	Bacteroidetes	Bacteroidia	Bacteroidales	Prevotellaceae	Prevotella
Otu000003	second-third	>97%	Firmicutes	Clostridia	Clostridiales	Ruminococcaceae	Faecalibacterium
Otu000005	second-third	>97%	Firmicutes	Clostridia	Clostridiales	Ruminococcaceae	Faecalibacterium
Otu000006	second-third	>97%	Actinobacteria	Actinobacteria	Bifidobacteriales	Bifidobacteriaceae	Bifidobacterium
Otu000008	second-third	>97%	Firmicutes	Clostridia	Clostridiales	Ruminococcaceae	Ruminococcaceae_unclassified
Otu000057	second-third	>97%	Firmicutes	Clostridia	Clostridiales	Lachnospiraceae	Ruminococcus2
Otu000080	second-third	>97%	Firmicutes	Clostridia	Clostridiales	Lachnospiraceae	Dorea
Otu000001	third-fourth	>97%	Bacteroidetes	Bacteroidia	Bacteroidales	Prevotellaceae	Prevotella
Otu000003	third-fourth	>97%	Firmicutes	Clostridia	Clostridiales	Ruminococcaceae	Faecalibacterium
Otu000005	third-fourth	>97%	Firmicutes	Clostridia	Clostridiales	Ruminococcaceae	Faecalibacterium
Otu000008	third-fourth	>97%	Firmicutes	Clostridia	Clostridiales	Ruminococcaceae	Ruminococcaceae_unclassified
Otu000016	third-fourth	>97%	Bacteroidetes	Bacteroidia	Bacteroidales	Prevotellaceae	Prevotella
Otu000027	third-fourth	>97%	Firmicutes	Clostridia	Clostridiales	Lachnospiraceae	Blautia
Otu000080	third-fourth	>97%	Firmicutes	Clostridia	Clostridiales	Lachnospiraceae	Dorea
Otu000001	fourth-fifth	>97%	Bacteroidetes	Bacteroidia	Bacteroidales	Prevotellaceae	Prevotella
Otu000003	fourth-fifth	>97%	Firmicutes	Clostridia	Clostridiales	Ruminococcaceae	Faecalibacterium
Otu000005	fourth-fifth	>97%	Firmicutes	Clostridia	Clostridiales	Ruminococcaceae	Faecalibacterium
Otu000007	fourth-fifth	>97%	Bacteroidetes	Bacteroidia	Bacteroidales	Prevotellaceae	Prevotella
Otu000008	fourth-fifth	>97%	Firmicutes	Clostridia	Clostridiales	Ruminococcaceae	Ruminococcaceae_unclassified
Otu000015	fourth-fifth	>97%	Firmicutes	Negativicutes	Selenomonadales	Veillonellaceae	Veillonellaceae_unclassified
Otu000019	fourth-fifth	>97%	Bacteroidetes	Bacteroidia	Bacteroidales	Bacteroidales_unclassified	Bacteroidales_unclassified
Otu000024	fourth-fifth	>97%	Bacteroidetes	Bacteroidia	Bacteroidales	Prevotellaceae	Prevotella
Otu000026	fourth-fifth	>97%	Bacteroidetes	Bacteroidia	Bacteroidales	Prevotellaceae	Prevotella
Otu000027	fourth-fifth	>97%	Firmicutes	Clostridia	Clostridiales	Lachnospiraceae	Blautia
Otu000046	fourth-fifth	>97%	Firmicutes	Clostridia	Clostridiales	Ruminococcaceae	Ruminococcaceae_unclassified
Otu000050	fourth-fifth	>97%	Bacteroidetes	Bacteroidetes_unclassified	Bacteroidetes_unclassified	Bacteroidetes_unclassified	Bacteroidetes_unclassified
Otu000056	fourth-fifth	>97%	Bacteroidetes	Bacteroidia	Bacteroidales	Prevotellaceae	Prevotella
Otu000114	fourth-fifth	>97%	Bacteroidetes	Bacteroidia	Bacteroidales	Porphyromonadaceae	Parabacteroides
Otu000001	fifth-sixth	>97%	Bacteroidetes	Bacteroidia	Bacteroidales	Prevotellaceae	Prevotella
Otu000002	fifth-sixth	>97%	Firmicutes	Negativicutes	Selenomonadales	Veillonellaceae	Megamonas
Otu000003	fifth-sixth	>97%	Firmicutes	Clostridia	Clostridiales	Ruminococcaceae	Faecalibacterium
Otu000005	fifth-sixth	>97%	Firmicutes	Clostridia	Clostridiales	Ruminococcaceae	Faecalibacterium
Otu000007	fifth-sixth	>97%	Bacteroidetes	Bacteroidia	Bacteroidales	Prevotellaceae	Prevotella
Otu000008	fifth-sixth	>97%	Firmicutes	Clostridia	Clostridiales	Ruminococcaceae	Ruminococcaceae_unclassified
Otu000015	fifth-sixth	>97%	Firmicutes	Negativicutes	Selenomonadales	Veillonellaceae	Veillonellaceae_unclassified
Otu000019	fifth-sixth	>97%	Bacteroidetes	Bacteroidia	Bacteroidales	Bacteroidales_unclassified	Bacteroidales_unclassified
Otu000024	fifth-sixth	>97%	Bacteroidetes	Bacteroidia	Bacteroidales	Prevotellaceae	Prevotella
Otu000026	fifth-sixth	>97%	Bacteroidetes	Bacteroidia	Bacteroidales	Prevotellaceae	Prevotella
Otu000027	fifth-sixth	>97%	Firmicutes	Clostridia	Clostridiales	Lachnospiraceae	Blautia
Otu000046	fifth-sixth	>97%	Firmicutes	Clostridia	Clostridiales	Ruminococcaceae	Ruminococcaceae_unclassified
Otu000050	fifth-sixth	>97%	Bacteroidetes	Bacteroidetes_unclassified	Bacteroidetes_unclassified	Bacteroidetes_unclassified	Bacteroidetes_unclassified
Otu000056	fifth-sixth	>97%	Bacteroidetes	Bacteroidia	Bacteroidales	Prevotellaceae	Prevotella
Otu000001	sixth-last	>97%	Bacteroidetes	Bacteroidia	Bacteroidales	Prevotellaceae	Prevotella
Otu000005	sixth-last	>97%	Firmicutes	Clostridia	Clostridiales	Ruminococcaceae	Faecalibacterium
Otu000007	sixth-last	>97%	Bacteroidetes	Bacteroidia	Bacteroidales	Prevotellaceae	Prevotella
Otu000008	sixth-last	>97%	Firmicutes	Clostridia	Clostridiales	Ruminococcaceae	Ruminococcaceae_unclassified
Otu000015	sixth-last	>97%	Firmicutes	Negativicutes	Selenomonadales	Veillonellaceae	Veillonellaceae_unclassified
Otu000027	sixth-last	>97%	Firmicutes	Clostridia	Clostridiales	Lachnospiraceae	Blautia
Otu000001	first-second	>75%	Bacteroidetes	Bacteroidia	Bacteroidales	Prevotellaceae	Prevotella
Otu000002	first-second	>75%	Firmicutes	Negativicutes	Selenomonadales	Veillonellaceae	Megamonas
Otu000003	first-second	>75%	Firmicutes	Clostridia	Clostridiales	Ruminococcaceae	Faecalibacterium
Otu000005	first-second	>75%	Firmicutes	Clostridia	Clostridiales	Ruminococcaceae	Faecalibacterium
Otu000006	first-second	>75%	Actinobacteria	Actinobacteria	Bifidobacteriales	Bifidobacteriaceae	Bifidobacterium
Otu000007	first-second	>75%	Bacteroidetes	Bacteroidia	Bacteroidales	Prevotellaceae	Prevotella
Otu000008	first-second	>75%	Firmicutes	Clostridia	Clostridiales	Ruminococcaceae	Ruminococcaceae_unclassified
Otu000009	first-second	>75%	Bacteroidetes	Bacteroidia	Bacteroidales	Prevotellaceae	Alloprevotella
Otu000017	first-second	>75%	Firmicutes	Bacilli	Lactobacillales	Streptococcaceae	Streptococcus
Otu000018	first-second	>75%	Proteobacteria	Gammaproteobacteria	Pasteurellales	Pasteurellaceae	Gallibacterium
Otu000023	first-second	>75%	Bacteroidetes	Bacteroidia	Bacteroidales	Bacteroidaceae	Bacteroides
Otu000025	first-second	>75%	Bacteroidetes	Bacteroidia	Bacteroidales	Bacteroidaceae	Bacteroides
Otu000027	first-second	>75%	Firmicutes	Clostridia	Clostridiales	Lachnospiraceae	Blautia
Otu000035	first-second	>75%	Firmicutes	Bacilli	Lactobacillales	Lactobacillaceae	Lactobacillus
Otu000046	first-second	>75%	Firmicutes	Clostridia	Clostridiales	Ruminococcaceae	Ruminococcaceae_unclassified
Otu000054	first-second	>75%	Firmicutes	Clostridia	Clostridiales	Lachnospiraceae	Blautia
Otu000057	first-second	>75%	Firmicutes	Clostridia	Clostridiales	Lachnospiraceae	Ruminococcus2
Otu000059	first-second	>75%	Firmicutes	Clostridia	Clostridiales	Ruminococcaceae	Butyricicoccus
Otu000076	first-second	>75%	Firmicutes	Clostridia	Clostridiales	Ruminococcaceae	Ruminococcaceae_unclassified
Otu000080	first-second	>75%	Firmicutes	Clostridia	Clostridiales	Lachnospiraceae	Dorea
Otu000087	first-second	>75%	Firmicutes	Clostridia	Clostridiales	Clostridiales_unclassified	Clostridiales_unclassified
Otu000101	first-second	>75%	Firmicutes	Clostridia	Clostridiales	Lachnospiraceae	Anaerostipes
Otu000106	first-second	>75%	Proteobacteria	Deltaproteobacteria	Desulfovibrionales	Desulfovibrionaceae	Desulfovibrio
Otu000115	first-second	>75%	Firmicutes	Clostridia	Clostridiales	Ruminococcaceae	Faecalibacterium
Otu000119	first-second	>75%	Firmicutes	Clostridia	Clostridiales	Lachnospiraceae	Lachnospiraceae_unclassified
Otu000125	first-second	>75%	Firmicutes	Clostridia	Clostridiales	Lachnospiraceae	Lachnospiraceae_unclassified
Otu000133	first-second	>75%	Firmicutes	Clostridia	Clostridiales	Ruminococcaceae	Ruminococcaceae_unclassified
Otu000141	first-second	>75%	Firmicutes	Clostridia	Clostridiales	Ruminococcaceae	Pseudoflavonifractor
Otu000158	first-second	>75%	Firmicutes	Clostridia	Clostridiales	Lachnospiraceae	Clostridium_XlVb
Otu000169	first-second	>75%	Firmicutes	Clostridia	Clostridiales	Ruminococcaceae	Pseudoflavonifractor
Otu000219	first-second	>75%	Firmicutes	Clostridia	Clostridiales	Ruminococcaceae	Ruminococcaceae_unclassified
Otu000229	first-second	>75%	Firmicutes	Clostridia	Clostridiales	Lachnospiraceae	Lachnospiraceae_unclassified
Otu000403	first-second	>75%	Firmicutes	Clostridia	Clostridiales	Lachnospiraceae	Lachnospiraceae_unclassified
Otu000411	first-second	>75%	Actinobacteria	Actinobacteria	Bifidobacteriales	Bifidobacteriaceae	Bifidobacterium
Otu000581	first-second	>75%	Firmicutes	Erysipelotrichia	Erysipelotrichales	Erysipelotrichaceae	Faecalicoccus
Otu000719	first-second	>75%	Firmicutes	Clostridia	Clostridiales	Lachnospiraceae	Howardella
Otu000001	second-third	>75%	Bacteroidetes	Bacteroidia	Bacteroidales	Prevotellaceae	Prevotella
Otu000002	second-third	>75%	Firmicutes	Negativicutes	Selenomonadales	Veillonellaceae	Megamonas
Otu000003	second-third	>75%	Firmicutes	Clostridia	Clostridiales	Ruminococcaceae	Faecalibacterium
Otu000004	second-third	>75%	Firmicutes	Negativicutes	Selenomonadales	Veillonellaceae	Megasphaera
Otu000005	second-third	>75%	Firmicutes	Clostridia	Clostridiales	Ruminococcaceae	Faecalibacterium
Otu000006	second-third	>75%	Actinobacteria	Actinobacteria	Bifidobacteriales	Bifidobacteriaceae	Bifidobacterium
Otu000007	second-third	>75%	Bacteroidetes	Bacteroidia	Bacteroidales	Prevotellaceae	Prevotella
Otu000008	second-third	>75%	Firmicutes	Clostridia	Clostridiales	Ruminococcaceae	Ruminococcaceae_unclassified
Otu000009	second-third	>75%	Bacteroidetes	Bacteroidia	Bacteroidales	Prevotellaceae	Alloprevotella
Otu000012	second-third	>75%	Bacteroidetes	Bacteroidia	Bacteroidales	Prevotellaceae	Prevotella
Otu000015	second-third	>75%	Firmicutes	Negativicutes	Selenomonadales	Veillonellaceae	Veillonellaceae_unclassified
Otu000017	second-third	>75%	Firmicutes	Bacilli	Lactobacillales	Streptococcaceae	Streptococcus
Otu000019	second-third	>75%	Bacteroidetes	Bacteroidia	Bacteroidales	Bacteroidales_unclassified	Bacteroidales_unclassified
Otu000025	second-third	>75%	Bacteroidetes	Bacteroidia	Bacteroidales	Bacteroidaceae	Bacteroides
Otu000027	second-third	>75%	Firmicutes	Clostridia	Clostridiales	Lachnospiraceae	Blautia
Otu000035	second-third	>75%	Firmicutes	Bacilli	Lactobacillales	Lactobacillaceae	Lactobacillus
Otu000046	second-third	>75%	Firmicutes	Clostridia	Clostridiales	Ruminococcaceae	Ruminococcaceae_unclassified
Otu000050	second-third	>75%	Bacteroidetes	Bacteroidetes_unclassified	Bacteroidetes_unclassified	Bacteroidetes_unclassified	Bacteroidetes_unclassified
Otu000054	second-third	>75%	Firmicutes	Clostridia	Clostridiales	Lachnospiraceae	Blautia
Otu000057	second-third	>75%	Firmicutes	Clostridia	Clostridiales	Lachnospiraceae	Ruminococcus2
Otu000058	second-third	>75%	Firmicutes	Clostridia	Clostridiales	Lachnospiraceae	Lachnospiraceae_unclassified
Otu000059	second-third	>75%	Firmicutes	Clostridia	Clostridiales	Ruminococcaceae	Butyricicoccus
Otu000070	second-third	>75%	Bacteroidetes	Bacteroidia	Bacteroidales	Porphyromonadaceae	Odoribacter
Otu000071	second-third	>75%	Firmicutes	Clostridia	Clostridiales	Clostridiales_unclassified	Clostridiales_unclassified
Otu000072	second-third	>75%	Firmicutes	Clostridia	Clostridiales	Ruminococcaceae	Ruminococcaceae_unclassified
Otu000076	second-third	>75%	Firmicutes	Clostridia	Clostridiales	Ruminococcaceae	Ruminococcaceae_unclassified
Otu000080	second-third	>75%	Firmicutes	Clostridia	Clostridiales	Lachnospiraceae	Dorea
Otu000087	second-third	>75%	Firmicutes	Clostridia	Clostridiales	Clostridiales_unclassified	Clostridiales_unclassified
Otu000090	second-third	>75%	Proteobacteria	Betaproteobacteria	Burkholderiales	Sutterellaceae	Sutterella
Otu000093	second-third	>75%	Bacteroidetes	Bacteroidia	Bacteroidales	Porphyromonadaceae	Parabacteroides
Otu000098	second-third	>75%	Firmicutes	Clostridia	Clostridiales	Lachnospiraceae	Dorea
Otu000099	second-third	>75%	Firmicutes	Clostridia	Clostridiales	Lachnospiraceae	Lachnospiraceae_unclassified
Otu000101	second-third	>75%	Firmicutes	Clostridia	Clostridiales	Lachnospiraceae	Anaerostipes
Otu000106	second-third	>75%	Proteobacteria	Deltaproteobacteria	Desulfovibrionales	Desulfovibrionaceae	Desulfovibrio
Otu000114	second-third	>75%	Bacteroidetes	Bacteroidia	Bacteroidales	Porphyromonadaceae	Parabacteroides
Otu000115	second-third	>75%	Firmicutes	Clostridia	Clostridiales	Ruminococcaceae	Faecalibacterium
Otu000119	second-third	>75%	Firmicutes	Clostridia	Clostridiales	Lachnospiraceae	Lachnospiraceae_unclassified
Otu000120	second-third	>75%	Bacteroidetes	Bacteroidia	Bacteroidales	Bacteroidaceae	Bacteroides
Otu000121	second-third	>75%	Firmicutes	Clostridia	Clostridiales	Ruminococcaceae	Ruminococcus
Otu000131	second-third	>75%	Bacteroidetes	Bacteroidia	Bacteroidales	Bacteroidaceae	Bacteroides
Otu000133	second-third	>75%	Firmicutes	Clostridia	Clostridiales	Ruminococcaceae	Ruminococcaceae_unclassified
Otu000141	second-third	>75%	Firmicutes	Clostridia	Clostridiales	Ruminococcaceae	Pseudoflavonifractor
Otu000142	second-third	>75%	Firmicutes	Clostridia	Clostridiales	Clostridiales_unclassified	Clostridiales_unclassified
Otu000154	second-third	>75%	Firmicutes	Clostridia	Clostridiales	Lachnospiraceae	Ruminococcus2
Otu000157	second-third	>75%	Firmicutes	Clostridia	Clostridiales	Ruminococcaceae	Ruminococcaceae_unclassified
Otu000158	second-third	>75%	Firmicutes	Clostridia	Clostridiales	Lachnospiraceae	Clostridium_XlVb
Otu000161	second-third	>75%	Firmicutes	Bacilli	Lactobacillales	Enterococcaceae	Enterococcus
Otu000169	second-third	>75%	Firmicutes	Clostridia	Clostridiales	Ruminococcaceae	Pseudoflavonifractor
Otu000188	second-third	>75%	Firmicutes	Clostridia	Clostridiales	Ruminococcaceae	Ruminococcaceae_unclassified
Otu000191	second-third	>75%	Firmicutes	Clostridia	Clostridiales	Lachnospiraceae	Lachnospiraceae_unclassified
Otu000200	second-third	>75%	Firmicutes	Clostridia	Clostridiales	Lachnospiraceae	Lachnospiraceae_unclassified
Otu000204	second-third	>75%	Firmicutes	Clostridia	Clostridiales	Lachnospiraceae	Lachnospiraceae_unclassified
Otu000207	second-third	>75%	Firmicutes	Clostridia	Clostridiales	Lachnospiraceae	Lachnospiraceae_unclassified
Otu000214	second-third	>75%	Firmicutes	Clostridia	Clostridiales	Ruminococcaceae	Ruminococcaceae_unclassified
Otu000219	second-third	>75%	Firmicutes	Clostridia	Clostridiales	Ruminococcaceae	Ruminococcaceae_unclassified
Otu000235	second-third	>75%	Firmicutes	Clostridia	Clostridiales	Clostridiales_unclassified	Clostridiales_unclassified
Otu000285	second-third	>75%	Bacteria_unclassified	Bacteria_unclassified	Bacteria_unclassified	Bacteria_unclassified	Bacteria_unclassified
Otu000344	second-third	>75%	Firmicutes	Clostridia	Clostridiales	Ruminococcaceae	Intestinimonas
Otu000354	second-third	>75%	Firmicutes	Clostridia	Clostridiales	Ruminococcaceae	Ruminococcaceae_unclassified
Otu000391	second-third	>75%	Firmicutes	Clostridia	Clostridiales	Lachnospiraceae	Lachnospiraceae_unclassified
Otu000411	second-third	>75%	Actinobacteria	Actinobacteria	Bifidobacteriales	Bifidobacteriaceae	Bifidobacterium
Otu000449	second-third	>75%	Bacteroidetes	Bacteroidia	Bacteroidales	Prevotellaceae	Prevotella
Otu000572	second-third	>75%	Firmicutes	Clostridia	Clostridiales	Lachnospiraceae	Lachnospiraceae_unclassified
Otu001093	second-third	>75%	Firmicutes	Negativicutes	Selenomonadales	Acidaminococcaceae	Phascolarctobacterium
Otu000001	third-fourth	>75%	Bacteroidetes	Bacteroidia	Bacteroidales	Prevotellaceae	Prevotella
Otu000002	third-fourth	>75%	Firmicutes	Negativicutes	Selenomonadales	Veillonellaceae	Megamonas
Otu000003	third-fourth	>75%	Firmicutes	Clostridia	Clostridiales	Ruminococcaceae	Faecalibacterium
Otu000004	third-fourth	>75%	Firmicutes	Negativicutes	Selenomonadales	Veillonellaceae	Megasphaera
Otu000005	third-fourth	>75%	Firmicutes	Clostridia	Clostridiales	Ruminococcaceae	Faecalibacterium
Otu000006	third-fourth	>75%	Actinobacteria	Actinobacteria	Bifidobacteriales	Bifidobacteriaceae	Bifidobacterium
Otu000007	third-fourth	>75%	Bacteroidetes	Bacteroidia	Bacteroidales	Prevotellaceae	Prevotella
Otu000008	third-fourth	>75%	Firmicutes	Clostridia	Clostridiales	Ruminococcaceae	Ruminococcaceae_unclassified
Otu000009	third-fourth	>75%	Bacteroidetes	Bacteroidia	Bacteroidales	Prevotellaceae	Alloprevotella
Otu000012	third-fourth	>75%	Bacteroidetes	Bacteroidia	Bacteroidales	Prevotellaceae	Prevotella
Otu000015	third-fourth	>75%	Firmicutes	Negativicutes	Selenomonadales	Veillonellaceae	Veillonellaceae_unclassified
Otu000016	third-fourth	>75%	Bacteroidetes	Bacteroidia	Bacteroidales	Prevotellaceae	Prevotella
Otu000017	third-fourth	>75%	Firmicutes	Bacilli	Lactobacillales	Streptococcaceae	Streptococcus
Otu000019	third-fourth	>75%	Bacteroidetes	Bacteroidia	Bacteroidales	Bacteroidales_unclassified	Bacteroidales_unclassified
Otu000024	third-fourth	>75%	Bacteroidetes	Bacteroidia	Bacteroidales	Prevotellaceae	Prevotella
Otu000025	third-fourth	>75%	Bacteroidetes	Bacteroidia	Bacteroidales	Bacteroidaceae	Bacteroides
Otu000026	third-fourth	>75%	Bacteroidetes	Bacteroidia	Bacteroidales	Prevotellaceae	Prevotella
Otu000027	third-fourth	>75%	Firmicutes	Clostridia	Clostridiales	Lachnospiraceae	Blautia
Otu000038	third-fourth	>75%	Firmicutes	Negativicutes	Selenomonadales	Acidaminococcaceae	Acidaminococcus
Otu000039	third-fourth	>75%	Firmicutes	Erysipelotrichia	Erysipelotrichales	Erysipelotrichaceae	Erysipelotrichaceae_unclassified
Otu000040	third-fourth	>75%	Firmicutes	Negativicutes	Selenomonadales	Veillonellaceae	Mitsuokella
Otu000042	third-fourth	>75%	Bacteroidetes	Bacteroidia	Bacteroidales	Bacteroidales_unclassified	Bacteroidales_unclassified
Otu000046	third-fourth	>75%	Firmicutes	Clostridia	Clostridiales	Ruminococcaceae	Ruminococcaceae_unclassified
Otu000049	third-fourth	>75%	Bacteroidetes	Bacteroidia	Bacteroidales	Prevotellaceae	Paraprevotella
Otu000050	third-fourth	>75%	Bacteroidetes	Bacteroidetes_unclassified	Bacteroidetes_unclassified	Bacteroidetes_unclassified	Bacteroidetes_unclassified
Otu000051	third-fourth	>75%	Bacteroidetes	Bacteroidia	Bacteroidales	Porphyromonadaceae	Porphyromonadaceae_unclassified
Otu000054	third-fourth	>75%	Firmicutes	Clostridia	Clostridiales	Lachnospiraceae	Blautia
Otu000056	third-fourth	>75%	Bacteroidetes	Bacteroidia	Bacteroidales	Prevotellaceae	Prevotella
Otu000057	third-fourth	>75%	Firmicutes	Clostridia	Clostridiales	Lachnospiraceae	Ruminococcus2
Otu000058	third-fourth	>75%	Firmicutes	Clostridia	Clostridiales	Lachnospiraceae	Lachnospiraceae_unclassified
Otu000059	third-fourth	>75%	Firmicutes	Clostridia	Clostridiales	Ruminococcaceae	Butyricicoccus
Otu000065	third-fourth	>75%	Firmicutes	Erysipelotrichia	Erysipelotrichales	Erysipelotrichaceae	Holdemanella
Otu000070	third-fourth	>75%	Bacteroidetes	Bacteroidia	Bacteroidales	Porphyromonadaceae	Odoribacter
Otu000071	third-fourth	>75%	Firmicutes	Clostridia	Clostridiales	Clostridiales_unclassified	Clostridiales_unclassified
Otu000072	third-fourth	>75%	Firmicutes	Clostridia	Clostridiales	Ruminococcaceae	Ruminococcaceae_unclassified
Otu000075	third-fourth	>75%	Firmicutes	Clostridia	Clostridiales	Lachnospiraceae	Roseburia
Otu000076	third-fourth	>75%	Firmicutes	Clostridia	Clostridiales	Ruminococcaceae	Ruminococcaceae_unclassified
Otu000080	third-fourth	>75%	Firmicutes	Clostridia	Clostridiales	Lachnospiraceae	Dorea
Otu000087	third-fourth	>75%	Firmicutes	Clostridia	Clostridiales	Clostridiales_unclassified	Clostridiales_unclassified
Otu000090	third-fourth	>75%	Proteobacteria	Betaproteobacteria	Burkholderiales	Sutterellaceae	Sutterella
Otu000098	third-fourth	>75%	Firmicutes	Clostridia	Clostridiales	Lachnospiraceae	Dorea
Otu000099	third-fourth	>75%	Firmicutes	Clostridia	Clostridiales	Lachnospiraceae	Lachnospiraceae_unclassified
Otu000101	third-fourth	>75%	Firmicutes	Clostridia	Clostridiales	Lachnospiraceae	Anaerostipes
Otu000102	third-fourth	>75%	Firmicutes	Bacilli	Lactobacillales	Lactobacillaceae	Lactobacillus
Otu000106	third-fourth	>75%	Proteobacteria	Deltaproteobacteria	Desulfovibrionales	Desulfovibrionaceae	Desulfovibrio
Otu000114	third-fourth	>75%	Bacteroidetes	Bacteroidia	Bacteroidales	Porphyromonadaceae	Parabacteroides
Otu000115	third-fourth	>75%	Firmicutes	Clostridia	Clostridiales	Ruminococcaceae	Faecalibacterium
Otu000119	third-fourth	>75%	Firmicutes	Clostridia	Clostridiales	Lachnospiraceae	Lachnospiraceae_unclassified
Otu000120	third-fourth	>75%	Bacteroidetes	Bacteroidia	Bacteroidales	Bacteroidaceae	Bacteroides
Otu000121	third-fourth	>75%	Firmicutes	Clostridia	Clostridiales	Ruminococcaceae	Ruminococcus
Otu000133	third-fourth	>75%	Firmicutes	Clostridia	Clostridiales	Ruminococcaceae	Ruminococcaceae_unclassified
Otu000142	third-fourth	>75%	Firmicutes	Clostridia	Clostridiales	Clostridiales_unclassified	Clostridiales_unclassified
Otu000154	third-fourth	>75%	Firmicutes	Clostridia	Clostridiales	Lachnospiraceae	Ruminococcus2
Otu000156	third-fourth	>75%	Firmicutes	Clostridia	Clostridiales	Ruminococcaceae	Ruminococcaceae_unclassified
Otu000157	third-fourth	>75%	Firmicutes	Clostridia	Clostridiales	Ruminococcaceae	Ruminococcaceae_unclassified
Otu000158	third-fourth	>75%	Firmicutes	Clostridia	Clostridiales	Lachnospiraceae	Clostridium_XlVb
Otu000161	third-fourth	>75%	Firmicutes	Bacilli	Lactobacillales	Enterococcaceae	Enterococcus
Otu000164	third-fourth	>75%	Firmicutes	Clostridia	Clostridiales	Peptostreptococcaceae	Romboutsia
Otu000165	third-fourth	>75%	Firmicutes	Clostridia	Clostridiales	Clostridiales_unclassified	Clostridiales_unclassified
Otu000169	third-fourth	>75%	Firmicutes	Clostridia	Clostridiales	Ruminococcaceae	Pseudoflavonifractor
Otu000181	third-fourth	>75%	Actinobacteria	Actinobacteria	Coriobacteriales	Coriobacteriaceae	Olsenella
Otu000188	third-fourth	>75%	Firmicutes	Clostridia	Clostridiales	Ruminococcaceae	Ruminococcaceae_unclassified
Otu000191	third-fourth	>75%	Firmicutes	Clostridia	Clostridiales	Lachnospiraceae	Lachnospiraceae_unclassified
Otu000200	third-fourth	>75%	Firmicutes	Clostridia	Clostridiales	Lachnospiraceae	Lachnospiraceae_unclassified
Otu000204	third-fourth	>75%	Firmicutes	Clostridia	Clostridiales	Lachnospiraceae	Lachnospiraceae_unclassified
Otu000207	third-fourth	>75%	Firmicutes	Clostridia	Clostridiales	Lachnospiraceae	Lachnospiraceae_unclassified
Otu000214	third-fourth	>75%	Firmicutes	Clostridia	Clostridiales	Ruminococcaceae	Ruminococcaceae_unclassified
Otu000235	third-fourth	>75%	Firmicutes	Clostridia	Clostridiales	Clostridiales_unclassified	Clostridiales_unclassified
Otu000240	third-fourth	>75%	Firmicutes	Clostridia	Clostridiales	Lachnospiraceae	Coprococcus
Otu000252	third-fourth	>75%	Firmicutes	Clostridia	Clostridiales	Lachnospiraceae	Fusicatenibacter
Otu000257	third-fourth	>75%	Firmicutes	Clostridia	Clostridiales	Lachnospiraceae	Lachnospiraceae_unclassified
Otu000285	third-fourth	>75%	Bacteria_unclassified	Bacteria_unclassified	Bacteria_unclassified	Bacteria_unclassified	Bacteria_unclassified
Otu000292	third-fourth	>75%	Firmicutes	Clostridia	Clostridiales	Lachnospiraceae	Lachnospiraceae_unclassified
Otu000354	third-fourth	>75%	Firmicutes	Clostridia	Clostridiales	Ruminococcaceae	Ruminococcaceae_unclassified
Otu000356	third-fourth	>75%	Proteobacteria	Proteobacteria_unclassified	Proteobacteria_unclassified	Proteobacteria_unclassified	Proteobacteria_unclassified
Otu000391	third-fourth	>75%	Firmicutes	Clostridia	Clostridiales	Lachnospiraceae	Lachnospiraceae_unclassified
Otu000411	third-fourth	>75%	Actinobacteria	Actinobacteria	Bifidobacteriales	Bifidobacteriaceae	Bifidobacterium
Otu000440	third-fourth	>75%	Firmicutes	Clostridia	Clostridiales	Ruminococcaceae	Ruminococcaceae_unclassified
Otu000447	third-fourth	>75%	Bacteria_unclassified	Bacteria_unclassified	Bacteria_unclassified	Bacteria_unclassified	Bacteria_unclassified
Otu000449	third-fourth	>75%	Bacteroidetes	Bacteroidia	Bacteroidales	Prevotellaceae	Prevotella
Otu000572	third-fourth	>75%	Firmicutes	Clostridia	Clostridiales	Lachnospiraceae	Lachnospiraceae_unclassified
Otu001093	third-fourth	>75%	Firmicutes	Negativicutes	Selenomonadales	Acidaminococcaceae	Phascolarctobacterium
Otu000001	fourth-fifth	>75%	Bacteroidetes	Bacteroidia	Bacteroidales	Prevotellaceae	Prevotella
Otu000002	fourth-fifth	>75%	Firmicutes	Negativicutes	Selenomonadales	Veillonellaceae	Megamonas
Otu000003	fourth-fifth	>75%	Firmicutes	Clostridia	Clostridiales	Ruminococcaceae	Faecalibacterium
Otu000004	fourth-fifth	>75%	Firmicutes	Negativicutes	Selenomonadales	Veillonellaceae	Megasphaera
Otu000005	fourth-fifth	>75%	Firmicutes	Clostridia	Clostridiales	Ruminococcaceae	Faecalibacterium
Otu000006	fourth-fifth	>75%	Actinobacteria	Actinobacteria	Bifidobacteriales	Bifidobacteriaceae	Bifidobacterium
Otu000007	fourth-fifth	>75%	Bacteroidetes	Bacteroidia	Bacteroidales	Prevotellaceae	Prevotella
Otu000008	fourth-fifth	>75%	Firmicutes	Clostridia	Clostridiales	Ruminococcaceae	Ruminococcaceae_unclassified
Otu000009	fourth-fifth	>75%	Bacteroidetes	Bacteroidia	Bacteroidales	Prevotellaceae	Alloprevotella
Otu000010	fourth-fifth	>75%	Bacteroidetes	Bacteroidia	Bacteroidales	Prevotellaceae	Alloprevotella
Otu000011	fourth-fifth	>75%	Proteobacteria	Gammaproteobacteria	Aeromonadales	Succinivibrionaceae	Succinivibrio
Otu000012	fourth-fifth	>75%	Bacteroidetes	Bacteroidia	Bacteroidales	Prevotellaceae	Prevotella
Otu000015	fourth-fifth	>75%	Firmicutes	Negativicutes	Selenomonadales	Veillonellaceae	Veillonellaceae_unclassified
Otu000016	fourth-fifth	>75%	Bacteroidetes	Bacteroidia	Bacteroidales	Prevotellaceae	Prevotella
Otu000018	fourth-fifth	>75%	Proteobacteria	Gammaproteobacteria	Pasteurellales	Pasteurellaceae	Gallibacterium
Otu000019	fourth-fifth	>75%	Bacteroidetes	Bacteroidia	Bacteroidales	Bacteroidales_unclassified	Bacteroidales_unclassified
Otu000024	fourth-fifth	>75%	Bacteroidetes	Bacteroidia	Bacteroidales	Prevotellaceae	Prevotella
Otu000025	fourth-fifth	>75%	Bacteroidetes	Bacteroidia	Bacteroidales	Bacteroidaceae	Bacteroides
Otu000026	fourth-fifth	>75%	Bacteroidetes	Bacteroidia	Bacteroidales	Prevotellaceae	Prevotella
Otu000027	fourth-fifth	>75%	Firmicutes	Clostridia	Clostridiales	Lachnospiraceae	Blautia
Otu000038	fourth-fifth	>75%	Firmicutes	Negativicutes	Selenomonadales	Acidaminococcaceae	Acidaminococcus
Otu000039	fourth-fifth	>75%	Firmicutes	Erysipelotrichia	Erysipelotrichales	Erysipelotrichaceae	Erysipelotrichaceae_unclassified
Otu000040	fourth-fifth	>75%	Firmicutes	Negativicutes	Selenomonadales	Veillonellaceae	Mitsuokella
Otu000042	fourth-fifth	>75%	Bacteroidetes	Bacteroidia	Bacteroidales	Bacteroidales_unclassified	Bacteroidales_unclassified
Otu000046	fourth-fifth	>75%	Firmicutes	Clostridia	Clostridiales	Ruminococcaceae	Ruminococcaceae_unclassified
Otu000047	fourth-fifth	>75%	Bacteroidetes	Bacteroidia	Bacteroidales	Bacteroidaceae	Bacteroides
Otu000049	fourth-fifth	>75%	Bacteroidetes	Bacteroidia	Bacteroidales	Prevotellaceae	Paraprevotella
Otu000050	fourth-fifth	>75%	Bacteroidetes	Bacteroidetes_unclassified	Bacteroidetes_unclassified	Bacteroidetes_unclassified	Bacteroidetes_unclassified
Otu000051	fourth-fifth	>75%	Bacteroidetes	Bacteroidia	Bacteroidales	Porphyromonadaceae	Porphyromonadaceae_unclassified
Otu000053	fourth-fifth	>75%	Bacteroidetes	Bacteroidetes_unclassified	Bacteroidetes_unclassified	Bacteroidetes_unclassified	Bacteroidetes_unclassified
Otu000054	fourth-fifth	>75%	Firmicutes	Clostridia	Clostridiales	Lachnospiraceae	Blautia
Otu000055	fourth-fifth	>75%	Firmicutes	Clostridia	Clostridiales	Ruminococcaceae	Ruminococcaceae_unclassified
Otu000056	fourth-fifth	>75%	Bacteroidetes	Bacteroidia	Bacteroidales	Prevotellaceae	Prevotella
Otu000057	fourth-fifth	>75%	Firmicutes	Clostridia	Clostridiales	Lachnospiraceae	Ruminococcus2
Otu000058	fourth-fifth	>75%	Firmicutes	Clostridia	Clostridiales	Lachnospiraceae	Lachnospiraceae_unclassified
Otu000065	fourth-fifth	>75%	Firmicutes	Erysipelotrichia	Erysipelotrichales	Erysipelotrichaceae	Holdemanella
Otu000070	fourth-fifth	>75%	Bacteroidetes	Bacteroidia	Bacteroidales	Porphyromonadaceae	Odoribacter
Otu000071	fourth-fifth	>75%	Firmicutes	Clostridia	Clostridiales	Clostridiales_unclassified	Clostridiales_unclassified
Otu000072	fourth-fifth	>75%	Firmicutes	Clostridia	Clostridiales	Ruminococcaceae	Ruminococcaceae_unclassified
Otu000075	fourth-fifth	>75%	Firmicutes	Clostridia	Clostridiales	Lachnospiraceae	Roseburia
Otu000076	fourth-fifth	>75%	Firmicutes	Clostridia	Clostridiales	Ruminococcaceae	Ruminococcaceae_unclassified
Otu000080	fourth-fifth	>75%	Firmicutes	Clostridia	Clostridiales	Lachnospiraceae	Dorea
Otu000090	fourth-fifth	>75%	Proteobacteria	Betaproteobacteria	Burkholderiales	Sutterellaceae	Sutterella
Otu000092	fourth-fifth	>75%	Firmicutes	Clostridia	Clostridiales	Clostridiaceae_1	Clostridium_sensu_stricto
Otu000098	fourth-fifth	>75%	Firmicutes	Clostridia	Clostridiales	Lachnospiraceae	Dorea
Otu000099	fourth-fifth	>75%	Firmicutes	Clostridia	Clostridiales	Lachnospiraceae	Lachnospiraceae_unclassified
Otu000102	fourth-fifth	>75%	Firmicutes	Bacilli	Lactobacillales	Lactobacillaceae	Lactobacillus
Otu000108	fourth-fifth	>75%	Firmicutes	Erysipelotrichia	Erysipelotrichales	Erysipelotrichaceae	Sharpea
Otu000111	fourth-fifth	>75%	Bacteroidetes	Bacteroidia	Bacteroidales	Prevotellaceae	Prevotella
Otu000113	fourth-fifth	>75%	Firmicutes	Negativicutes	Selenomonadales	Veillonellaceae	Selenomonas
Otu000114	fourth-fifth	>75%	Bacteroidetes	Bacteroidia	Bacteroidales	Porphyromonadaceae	Parabacteroides
Otu000115	fourth-fifth	>75%	Firmicutes	Clostridia	Clostridiales	Ruminococcaceae	Faecalibacterium
Otu000119	fourth-fifth	>75%	Firmicutes	Clostridia	Clostridiales	Lachnospiraceae	Lachnospiraceae_unclassified
Otu000120	fourth-fifth	>75%	Bacteroidetes	Bacteroidia	Bacteroidales	Bacteroidaceae	Bacteroides
Otu000150	fourth-fifth	>75%	Firmicutes	Clostridia	Clostridiales	Ruminococcaceae	Ruminococcaceae_unclassified
Otu000154	fourth-fifth	>75%	Firmicutes	Clostridia	Clostridiales	Lachnospiraceae	Ruminococcus2
Otu000156	fourth-fifth	>75%	Firmicutes	Clostridia	Clostridiales	Ruminococcaceae	Ruminococcaceae_unclassified
Otu000157	fourth-fifth	>75%	Firmicutes	Clostridia	Clostridiales	Ruminococcaceae	Ruminococcaceae_unclassified
Otu000164	fourth-fifth	>75%	Firmicutes	Clostridia	Clostridiales	Peptostreptococcaceae	Romboutsia
Otu000169	fourth-fifth	>75%	Firmicutes	Clostridia	Clostridiales	Ruminococcaceae	Pseudoflavonifractor
Otu000177	fourth-fifth	>75%	Bacteroidetes	Bacteroidetes_unclassified	Bacteroidetes_unclassified	Bacteroidetes_unclassified	Bacteroidetes_unclassified
Otu000181	fourth-fifth	>75%	Actinobacteria	Actinobacteria	Coriobacteriales	Coriobacteriaceae	Olsenella
Otu000188	fourth-fifth	>75%	Firmicutes	Clostridia	Clostridiales	Ruminococcaceae	Ruminococcaceae_unclassified
Otu000191	fourth-fifth	>75%	Firmicutes	Clostridia	Clostridiales	Lachnospiraceae	Lachnospiraceae_unclassified
Otu000200	fourth-fifth	>75%	Firmicutes	Clostridia	Clostridiales	Lachnospiraceae	Lachnospiraceae_unclassified
Otu000202	fourth-fifth	>75%	Actinobacteria	Actinobacteria	Coriobacteriales	Coriobacteriaceae	Olsenella
Otu000204	fourth-fifth	>75%	Firmicutes	Clostridia	Clostridiales	Lachnospiraceae	Lachnospiraceae_unclassified
Otu000207	fourth-fifth	>75%	Firmicutes	Clostridia	Clostridiales	Lachnospiraceae	Lachnospiraceae_unclassified
Otu000211	fourth-fifth	>75%	Firmicutes	Clostridia	Clostridiales	Lachnospiraceae	Lachnospiraceae_unclassified
Otu000214	fourth-fifth	>75%	Firmicutes	Clostridia	Clostridiales	Ruminococcaceae	Ruminococcaceae_unclassified
Otu000217	fourth-fifth	>75%	Firmicutes	Clostridia	Clostridiales	Lachnospiraceae	Lachnospiraceae_unclassified
Otu000222	fourth-fifth	>75%	Firmicutes	Clostridia	Clostridiales	Lachnospiraceae	Blautia
Otu000240	fourth-fifth	>75%	Firmicutes	Clostridia	Clostridiales	Lachnospiraceae	Coprococcus
Otu000245	fourth-fifth	>75%	Firmicutes	Clostridia	Clostridiales	Lachnospiraceae	Lachnospiraceae_unclassified
Otu000246	fourth-fifth	>75%	Firmicutes	Clostridia	Clostridiales	Lachnospiraceae	Blautia
Otu000249	fourth-fifth	>75%	Firmicutes	Clostridia	Clostridiales	Clostridiales_unclassified	Clostridiales_unclassified
Otu000253	fourth-fifth	>75%	Firmicutes	Negativicutes	Selenomonadales	Veillonellaceae	Dialister
Otu000257	fourth-fifth	>75%	Firmicutes	Clostridia	Clostridiales	Lachnospiraceae	Lachnospiraceae_unclassified
Otu000285	fourth-fifth	>75%	Bacteria_unclassified	Bacteria_unclassified	Bacteria_unclassified	Bacteria_unclassified	Bacteria_unclassified
Otu000292	fourth-fifth	>75%	Firmicutes	Clostridia	Clostridiales	Lachnospiraceae	Lachnospiraceae_unclassified
Otu000354	fourth-fifth	>75%	Firmicutes	Clostridia	Clostridiales	Ruminococcaceae	Ruminococcaceae_unclassified
Otu000356	fourth-fifth	>75%	Proteobacteria	Proteobacteria_unclassified	Proteobacteria_unclassified	Proteobacteria_unclassified	Proteobacteria_unclassified
Otu000391	fourth-fifth	>75%	Firmicutes	Clostridia	Clostridiales	Lachnospiraceae	Lachnospiraceae_unclassified
Otu000397	fourth-fifth	>75%	Firmicutes	Clostridia	Clostridiales	Lachnospiraceae	Lachnospiraceae_unclassified
Otu000411	fourth-fifth	>75%	Actinobacteria	Actinobacteria	Bifidobacteriales	Bifidobacteriaceae	Bifidobacterium
Otu000436	fourth-fifth	>75%	Actinobacteria	Actinobacteria	Coriobacteriales	Coriobacteriaceae	Olsenella
Otu000440	fourth-fifth	>75%	Firmicutes	Clostridia	Clostridiales	Ruminococcaceae	Ruminococcaceae_unclassified
Otu000441	fourth-fifth	>75%	Actinobacteria	Actinobacteria	Coriobacteriales	Coriobacteriaceae	Olsenella
Otu000449	fourth-fifth	>75%	Bacteroidetes	Bacteroidia	Bacteroidales	Prevotellaceae	Prevotella
Otu000461	fourth-fifth	>75%	Firmicutes	Clostridia	Clostridiales	Ruminococcaceae	Oscillibacter
Otu000516	fourth-fifth	>75%	Firmicutes	Clostridia	Clostridiales	Lachnospiraceae	Lachnospiraceae_unclassified
Otu000572	fourth-fifth	>75%	Firmicutes	Clostridia	Clostridiales	Lachnospiraceae	Lachnospiraceae_unclassified
Otu000601	fourth-fifth	>75%	Bacteroidetes	Bacteroidia	Bacteroidales	Bacteroidales_unclassified	Bacteroidales_unclassified
Otu000894	fourth-fifth	>75%	Firmicutes	Clostridia	Clostridiales	Eubacteriaceae	Eubacterium
Otu000919	fourth-fifth	>75%	Firmicutes	Clostridia	Clostridiales	Ruminococcaceae	Ruminococcaceae_unclassified
Otu000934	fourth-fifth	>75%	Proteobacteria	Betaproteobacteria	Burkholderiales	Alcaligenaceae	Pelistega
Otu001093	fourth-fifth	>75%	Firmicutes	Negativicutes	Selenomonadales	Acidaminococcaceae	Phascolarctobacterium
Otu001134	fourth-fifth	>75%	Firmicutes	Clostridia	Clostridiales	Ruminococcaceae	Faecalibacterium
Otu000001	fifth-sixth	>75%	Bacteroidetes	Bacteroidia	Bacteroidales	Prevotellaceae	Prevotella
Otu000002	fifth-sixth	>75%	Firmicutes	Negativicutes	Selenomonadales	Veillonellaceae	Megamonas
Otu000003	fifth-sixth	>75%	Firmicutes	Clostridia	Clostridiales	Ruminococcaceae	Faecalibacterium
Otu000004	fifth-sixth	>75%	Firmicutes	Negativicutes	Selenomonadales	Veillonellaceae	Megasphaera
Otu000005	fifth-sixth	>75%	Firmicutes	Clostridia	Clostridiales	Ruminococcaceae	Faecalibacterium
Otu000006	fifth-sixth	>75%	Actinobacteria	Actinobacteria	Bifidobacteriales	Bifidobacteriaceae	Bifidobacterium
Otu000007	fifth-sixth	>75%	Bacteroidetes	Bacteroidia	Bacteroidales	Prevotellaceae	Prevotella
Otu000008	fifth-sixth	>75%	Firmicutes	Clostridia	Clostridiales	Ruminococcaceae	Ruminococcaceae_unclassified
Otu000009	fifth-sixth	>75%	Bacteroidetes	Bacteroidia	Bacteroidales	Prevotellaceae	Alloprevotella
Otu000010	fifth-sixth	>75%	Bacteroidetes	Bacteroidia	Bacteroidales	Prevotellaceae	Alloprevotella
Otu000011	fifth-sixth	>75%	Proteobacteria	Gammaproteobacteria	Aeromonadales	Succinivibrionaceae	Succinivibrio
Otu000012	fifth-sixth	>75%	Bacteroidetes	Bacteroidia	Bacteroidales	Prevotellaceae	Prevotella
Otu000015	fifth-sixth	>75%	Firmicutes	Negativicutes	Selenomonadales	Veillonellaceae	Veillonellaceae_unclassified
Otu000016	fifth-sixth	>75%	Bacteroidetes	Bacteroidia	Bacteroidales	Prevotellaceae	Prevotella
Otu000018	fifth-sixth	>75%	Proteobacteria	Gammaproteobacteria	Pasteurellales	Pasteurellaceae	Gallibacterium
Otu000019	fifth-sixth	>75%	Bacteroidetes	Bacteroidia	Bacteroidales	Bacteroidales_unclassified	Bacteroidales_unclassified
Otu000024	fifth-sixth	>75%	Bacteroidetes	Bacteroidia	Bacteroidales	Prevotellaceae	Prevotella
Otu000025	fifth-sixth	>75%	Bacteroidetes	Bacteroidia	Bacteroidales	Bacteroidaceae	Bacteroides
Otu000026	fifth-sixth	>75%	Bacteroidetes	Bacteroidia	Bacteroidales	Prevotellaceae	Prevotella
Otu000027	fifth-sixth	>75%	Firmicutes	Clostridia	Clostridiales	Lachnospiraceae	Blautia
Otu000028	fifth-sixth	>75%	Bacteroidetes	Bacteroidia	Bacteroidales	Prevotellaceae	Prevotella
Otu000038	fifth-sixth	>75%	Firmicutes	Negativicutes	Selenomonadales	Acidaminococcaceae	Acidaminococcus
Otu000039	fifth-sixth	>75%	Firmicutes	Erysipelotrichia	Erysipelotrichales	Erysipelotrichaceae	Erysipelotrichaceae_unclassified
Otu000042	fifth-sixth	>75%	Bacteroidetes	Bacteroidia	Bacteroidales	Bacteroidales_unclassified	Bacteroidales_unclassified
Otu000046	fifth-sixth	>75%	Firmicutes	Clostridia	Clostridiales	Ruminococcaceae	Ruminococcaceae_unclassified
Otu000049	fifth-sixth	>75%	Bacteroidetes	Bacteroidia	Bacteroidales	Prevotellaceae	Paraprevotella
Otu000050	fifth-sixth	>75%	Bacteroidetes	Bacteroidetes_unclassified	Bacteroidetes_unclassified	Bacteroidetes_unclassified	Bacteroidetes_unclassified
Otu000051	fifth-sixth	>75%	Bacteroidetes	Bacteroidia	Bacteroidales	Porphyromonadaceae	Porphyromonadaceae_unclassified
Otu000052	fifth-sixth	>75%	Firmicutes	Clostridia	Clostridiales	Clostridiales_unclassified	Clostridiales_unclassified
Otu000053	fifth-sixth	>75%	Bacteroidetes	Bacteroidetes_unclassified	Bacteroidetes_unclassified	Bacteroidetes_unclassified	Bacteroidetes_unclassified
Otu000054	fifth-sixth	>75%	Firmicutes	Clostridia	Clostridiales	Lachnospiraceae	Blautia
Otu000055	fifth-sixth	>75%	Firmicutes	Clostridia	Clostridiales	Ruminococcaceae	Ruminococcaceae_unclassified
Otu000056	fifth-sixth	>75%	Bacteroidetes	Bacteroidia	Bacteroidales	Prevotellaceae	Prevotella
Otu000057	fifth-sixth	>75%	Firmicutes	Clostridia	Clostridiales	Lachnospiraceae	Ruminococcus2
Otu000058	fifth-sixth	>75%	Firmicutes	Clostridia	Clostridiales	Lachnospiraceae	Lachnospiraceae_unclassified
Otu000065	fifth-sixth	>75%	Firmicutes	Erysipelotrichia	Erysipelotrichales	Erysipelotrichaceae	Holdemanella
Otu000070	fifth-sixth	>75%	Bacteroidetes	Bacteroidia	Bacteroidales	Porphyromonadaceae	Odoribacter
Otu000071	fifth-sixth	>75%	Firmicutes	Clostridia	Clostridiales	Clostridiales_unclassified	Clostridiales_unclassified
Otu000072	fifth-sixth	>75%	Firmicutes	Clostridia	Clostridiales	Ruminococcaceae	Ruminococcaceae_unclassified
Otu000073	fifth-sixth	>75%	Bacteroidetes	Bacteroidia	Bacteroidales	Prevotellaceae	Prevotella
Otu000075	fifth-sixth	>75%	Firmicutes	Clostridia	Clostridiales	Lachnospiraceae	Roseburia
Otu000076	fifth-sixth	>75%	Firmicutes	Clostridia	Clostridiales	Ruminococcaceae	Ruminococcaceae_unclassified
Otu000080	fifth-sixth	>75%	Firmicutes	Clostridia	Clostridiales	Lachnospiraceae	Dorea
Otu000092	fifth-sixth	>75%	Firmicutes	Clostridia	Clostridiales	Clostridiaceae_1	Clostridium_sensu_stricto
Otu000093	fifth-sixth	>75%	Bacteroidetes	Bacteroidia	Bacteroidales	Porphyromonadaceae	Parabacteroides
Otu000098	fifth-sixth	>75%	Firmicutes	Clostridia	Clostridiales	Lachnospiraceae	Dorea
Otu000099	fifth-sixth	>75%	Firmicutes	Clostridia	Clostridiales	Lachnospiraceae	Lachnospiraceae_unclassified
Otu000102	fifth-sixth	>75%	Firmicutes	Bacilli	Lactobacillales	Lactobacillaceae	Lactobacillus
Otu000111	fifth-sixth	>75%	Bacteroidetes	Bacteroidia	Bacteroidales	Prevotellaceae	Prevotella
Otu000113	fifth-sixth	>75%	Firmicutes	Negativicutes	Selenomonadales	Veillonellaceae	Selenomonas
Otu000114	fifth-sixth	>75%	Bacteroidetes	Bacteroidia	Bacteroidales	Porphyromonadaceae	Parabacteroides
Otu000119	fifth-sixth	>75%	Firmicutes	Clostridia	Clostridiales	Lachnospiraceae	Lachnospiraceae_unclassified
Otu000120	fifth-sixth	>75%	Bacteroidetes	Bacteroidia	Bacteroidales	Bacteroidaceae	Bacteroides
Otu000150	fifth-sixth	>75%	Firmicutes	Clostridia	Clostridiales	Ruminococcaceae	Ruminococcaceae_unclassified
Otu000154	fifth-sixth	>75%	Firmicutes	Clostridia	Clostridiales	Lachnospiraceae	Ruminococcus2
Otu000156	fifth-sixth	>75%	Firmicutes	Clostridia	Clostridiales	Ruminococcaceae	Ruminococcaceae_unclassified
Otu000157	fifth-sixth	>75%	Firmicutes	Clostridia	Clostridiales	Ruminococcaceae	Ruminococcaceae_unclassified
Otu000164	fifth-sixth	>75%	Firmicutes	Clostridia	Clostridiales	Peptostreptococcaceae	Romboutsia
Otu000169	fifth-sixth	>75%	Firmicutes	Clostridia	Clostridiales	Ruminococcaceae	Pseudoflavonifractor
Otu000177	fifth-sixth	>75%	Bacteroidetes	Bacteroidetes_unclassified	Bacteroidetes_unclassified	Bacteroidetes_unclassified	Bacteroidetes_unclassified
Otu000181	fifth-sixth	>75%	Actinobacteria	Actinobacteria	Coriobacteriales	Coriobacteriaceae	Olsenella
Otu000188	fifth-sixth	>75%	Firmicutes	Clostridia	Clostridiales	Ruminococcaceae	Ruminococcaceae_unclassified
Otu000191	fifth-sixth	>75%	Firmicutes	Clostridia	Clostridiales	Lachnospiraceae	Lachnospiraceae_unclassified
Otu000200	fifth-sixth	>75%	Firmicutes	Clostridia	Clostridiales	Lachnospiraceae	Lachnospiraceae_unclassified
Otu000202	fifth-sixth	>75%	Actinobacteria	Actinobacteria	Coriobacteriales	Coriobacteriaceae	Olsenella
Otu000204	fifth-sixth	>75%	Firmicutes	Clostridia	Clostridiales	Lachnospiraceae	Lachnospiraceae_unclassified
Otu000207	fifth-sixth	>75%	Firmicutes	Clostridia	Clostridiales	Lachnospiraceae	Lachnospiraceae_unclassified
Otu000211	fifth-sixth	>75%	Firmicutes	Clostridia	Clostridiales	Lachnospiraceae	Lachnospiraceae_unclassified
Otu000214	fifth-sixth	>75%	Firmicutes	Clostridia	Clostridiales	Ruminococcaceae	Ruminococcaceae_unclassified
Otu000217	fifth-sixth	>75%	Firmicutes	Clostridia	Clostridiales	Lachnospiraceae	Lachnospiraceae_unclassified
Otu000222	fifth-sixth	>75%	Firmicutes	Clostridia	Clostridiales	Lachnospiraceae	Blautia
Otu000240	fifth-sixth	>75%	Firmicutes	Clostridia	Clostridiales	Lachnospiraceae	Coprococcus
Otu000245	fifth-sixth	>75%	Firmicutes	Clostridia	Clostridiales	Lachnospiraceae	Lachnospiraceae_unclassified
Otu000246	fifth-sixth	>75%	Firmicutes	Clostridia	Clostridiales	Lachnospiraceae	Blautia
Otu000249	fifth-sixth	>75%	Firmicutes	Clostridia	Clostridiales	Clostridiales_unclassified	Clostridiales_unclassified
Otu000253	fifth-sixth	>75%	Firmicutes	Negativicutes	Selenomonadales	Veillonellaceae	Dialister
Otu000257	fifth-sixth	>75%	Firmicutes	Clostridia	Clostridiales	Lachnospiraceae	Lachnospiraceae_unclassified
Otu000268	fifth-sixth	>75%	Actinobacteria	Actinobacteria	Coriobacteriales	Coriobacteriaceae	Olsenella
Otu000285	fifth-sixth	>75%	Bacteria_unclassified	Bacteria_unclassified	Bacteria_unclassified	Bacteria_unclassified	Bacteria_unclassified
Otu000292	fifth-sixth	>75%	Firmicutes	Clostridia	Clostridiales	Lachnospiraceae	Lachnospiraceae_unclassified
Otu000354	fifth-sixth	>75%	Firmicutes	Clostridia	Clostridiales	Ruminococcaceae	Ruminococcaceae_unclassified
Otu000356	fifth-sixth	>75%	Proteobacteria	Proteobacteria_unclassified	Proteobacteria_unclassified	Proteobacteria_unclassified	Proteobacteria_unclassified
Otu000385	fifth-sixth	>75%	Firmicutes	Clostridia	Clostridiales	Ruminococcaceae	Ruminococcaceae_unclassified
Otu000388	fifth-sixth	>75%	Firmicutes	Clostridia	Clostridiales	Ruminococcaceae	Ruminococcaceae_unclassified
Otu000391	fifth-sixth	>75%	Firmicutes	Clostridia	Clostridiales	Lachnospiraceae	Lachnospiraceae_unclassified
Otu000397	fifth-sixth	>75%	Firmicutes	Clostridia	Clostridiales	Lachnospiraceae	Lachnospiraceae_unclassified
Otu000416	fifth-sixth	>75%	Firmicutes	Clostridia	Clostridiales	Ruminococcaceae	Ruminococcaceae_unclassified
Otu000436	fifth-sixth	>75%	Actinobacteria	Actinobacteria	Coriobacteriales	Coriobacteriaceae	Olsenella
Otu000440	fifth-sixth	>75%	Firmicutes	Clostridia	Clostridiales	Ruminococcaceae	Ruminococcaceae_unclassified
Otu000441	fifth-sixth	>75%	Actinobacteria	Actinobacteria	Coriobacteriales	Coriobacteriaceae	Olsenella
Otu000449	fifth-sixth	>75%	Bacteroidetes	Bacteroidia	Bacteroidales	Prevotellaceae	Prevotella
Otu000461	fifth-sixth	>75%	Firmicutes	Clostridia	Clostridiales	Ruminococcaceae	Oscillibacter
Otu000477	fifth-sixth	>75%	Firmicutes	Firmicutes_unclassified	Firmicutes_unclassified	Firmicutes_unclassified	Firmicutes_unclassified
Otu000572	fifth-sixth	>75%	Firmicutes	Clostridia	Clostridiales	Lachnospiraceae	Lachnospiraceae_unclassified
Otu000601	fifth-sixth	>75%	Bacteroidetes	Bacteroidia	Bacteroidales	Bacteroidales_unclassified	Bacteroidales_unclassified
Otu000688	fifth-sixth	>75%	Bacteria_unclassified	Bacteria_unclassified	Bacteria_unclassified	Bacteria_unclassified	Bacteria_unclassified
Otu000934	fifth-sixth	>75%	Proteobacteria	Betaproteobacteria	Burkholderiales	Alcaligenaceae	Pelistega
Otu001004	fifth-sixth	>75%	Firmicutes	Clostridia	Clostridiales	Ruminococcaceae	Ruminococcaceae_unclassified
Otu001093	fifth-sixth	>75%	Firmicutes	Negativicutes	Selenomonadales	Acidaminococcaceae	Phascolarctobacterium
Otu001134	fifth-sixth	>75%	Firmicutes	Clostridia	Clostridiales	Ruminococcaceae	Faecalibacterium
Otu001538	fifth-sixth	>75%	Firmicutes	Clostridia	Clostridiales	Ruminococcaceae	Ruminococcaceae_unclassified
Otu000001	sixth-last	>75%	Bacteroidetes	Bacteroidia	Bacteroidales	Prevotellaceae	Prevotella
Otu000002	sixth-last	>75%	Firmicutes	Negativicutes	Selenomonadales	Veillonellaceae	Megamonas
Otu000003	sixth-last	>75%	Firmicutes	Clostridia	Clostridiales	Ruminococcaceae	Faecalibacterium
Otu000004	sixth-last	>75%	Firmicutes	Negativicutes	Selenomonadales	Veillonellaceae	Megasphaera
Otu000005	sixth-last	>75%	Firmicutes	Clostridia	Clostridiales	Ruminococcaceae	Faecalibacterium
Otu000006	sixth-last	>75%	Actinobacteria	Actinobacteria	Bifidobacteriales	Bifidobacteriaceae	Bifidobacterium
Otu000007	sixth-last	>75%	Bacteroidetes	Bacteroidia	Bacteroidales	Prevotellaceae	Prevotella
Otu000008	sixth-last	>75%	Firmicutes	Clostridia	Clostridiales	Ruminococcaceae	Ruminococcaceae_unclassified
Otu000009	sixth-last	>75%	Bacteroidetes	Bacteroidia	Bacteroidales	Prevotellaceae	Alloprevotella
Otu000010	sixth-last	>75%	Bacteroidetes	Bacteroidia	Bacteroidales	Prevotellaceae	Alloprevotella
Otu000011	sixth-last	>75%	Proteobacteria	Gammaproteobacteria	Aeromonadales	Succinivibrionaceae	Succinivibrio
Otu000012	sixth-last	>75%	Bacteroidetes	Bacteroidia	Bacteroidales	Prevotellaceae	Prevotella
Otu000015	sixth-last	>75%	Firmicutes	Negativicutes	Selenomonadales	Veillonellaceae	Veillonellaceae_unclassified
Otu000016	sixth-last	>75%	Bacteroidetes	Bacteroidia	Bacteroidales	Prevotellaceae	Prevotella
Otu000017	sixth-last	>75%	Firmicutes	Bacilli	Lactobacillales	Streptococcaceae	Streptococcus
Otu000018	sixth-last	>75%	Proteobacteria	Gammaproteobacteria	Pasteurellales	Pasteurellaceae	Gallibacterium
Otu000019	sixth-last	>75%	Bacteroidetes	Bacteroidia	Bacteroidales	Bacteroidales_unclassified	Bacteroidales_unclassified
Otu000024	sixth-last	>75%	Bacteroidetes	Bacteroidia	Bacteroidales	Prevotellaceae	Prevotella
Otu000025	sixth-last	>75%	Bacteroidetes	Bacteroidia	Bacteroidales	Bacteroidaceae	Bacteroides
Otu000026	sixth-last	>75%	Bacteroidetes	Bacteroidia	Bacteroidales	Prevotellaceae	Prevotella
Otu000027	sixth-last	>75%	Firmicutes	Clostridia	Clostridiales	Lachnospiraceae	Blautia
Otu000028	sixth-last	>75%	Bacteroidetes	Bacteroidia	Bacteroidales	Prevotellaceae	Prevotella
Otu000038	sixth-last	>75%	Firmicutes	Negativicutes	Selenomonadales	Acidaminococcaceae	Acidaminococcus
Otu000039	sixth-last	>75%	Firmicutes	Erysipelotrichia	Erysipelotrichales	Erysipelotrichaceae	Erysipelotrichaceae_unclassified
Otu000042	sixth-last	>75%	Bacteroidetes	Bacteroidia	Bacteroidales	Bacteroidales_unclassified	Bacteroidales_unclassified
Otu000046	sixth-last	>75%	Firmicutes	Clostridia	Clostridiales	Ruminococcaceae	Ruminococcaceae_unclassified
Otu000049	sixth-last	>75%	Bacteroidetes	Bacteroidia	Bacteroidales	Prevotellaceae	Paraprevotella
Otu000050	sixth-last	>75%	Bacteroidetes	Bacteroidetes_unclassified	Bacteroidetes_unclassified	Bacteroidetes_unclassified	Bacteroidetes_unclassified
Otu000051	sixth-last	>75%	Bacteroidetes	Bacteroidia	Bacteroidales	Porphyromonadaceae	Porphyromonadaceae_unclassified
Otu000052	sixth-last	>75%	Firmicutes	Clostridia	Clostridiales	Clostridiales_unclassified	Clostridiales_unclassified
Otu000054	sixth-last	>75%	Firmicutes	Clostridia	Clostridiales	Lachnospiraceae	Blautia
Otu000055	sixth-last	>75%	Firmicutes	Clostridia	Clostridiales	Ruminococcaceae	Ruminococcaceae_unclassified
Otu000056	sixth-last	>75%	Bacteroidetes	Bacteroidia	Bacteroidales	Prevotellaceae	Prevotella
Otu000057	sixth-last	>75%	Firmicutes	Clostridia	Clostridiales	Lachnospiraceae	Ruminococcus2
Otu000058	sixth-last	>75%	Firmicutes	Clostridia	Clostridiales	Lachnospiraceae	Lachnospiraceae_unclassified
Otu000065	sixth-last	>75%	Firmicutes	Erysipelotrichia	Erysipelotrichales	Erysipelotrichaceae	Holdemanella
Otu000070	sixth-last	>75%	Bacteroidetes	Bacteroidia	Bacteroidales	Porphyromonadaceae	Odoribacter
Otu000071	sixth-last	>75%	Firmicutes	Clostridia	Clostridiales	Clostridiales_unclassified	Clostridiales_unclassified
Otu000072	sixth-last	>75%	Firmicutes	Clostridia	Clostridiales	Ruminococcaceae	Ruminococcaceae_unclassified
Otu000073	sixth-last	>75%	Bacteroidetes	Bacteroidia	Bacteroidales	Prevotellaceae	Prevotella
Otu000075	sixth-last	>75%	Firmicutes	Clostridia	Clostridiales	Lachnospiraceae	Roseburia
Otu000076	sixth-last	>75%	Firmicutes	Clostridia	Clostridiales	Ruminococcaceae	Ruminococcaceae_unclassified
Otu000080	sixth-last	>75%	Firmicutes	Clostridia	Clostridiales	Lachnospiraceae	Dorea
Otu000087	sixth-last	>75%	Firmicutes	Clostridia	Clostridiales	Clostridiales_unclassified	Clostridiales_unclassified
Otu000092	sixth-last	>75%	Firmicutes	Clostridia	Clostridiales	Clostridiaceae_1	Clostridium_sensu_stricto
Otu000093	sixth-last	>75%	Bacteroidetes	Bacteroidia	Bacteroidales	Porphyromonadaceae	Parabacteroides
Otu000098	sixth-last	>75%	Firmicutes	Clostridia	Clostridiales	Lachnospiraceae	Dorea
Otu000099	sixth-last	>75%	Firmicutes	Clostridia	Clostridiales	Lachnospiraceae	Lachnospiraceae_unclassified
Otu000100	sixth-last	>75%	Bacteroidetes	Bacteroidia	Bacteroidales	Prevotellaceae	Prevotella
Otu000101	sixth-last	>75%	Firmicutes	Clostridia	Clostridiales	Lachnospiraceae	Anaerostipes
Otu000111	sixth-last	>75%	Bacteroidetes	Bacteroidia	Bacteroidales	Prevotellaceae	Prevotella
Otu000113	sixth-last	>75%	Firmicutes	Negativicutes	Selenomonadales	Veillonellaceae	Selenomonas
Otu000114	sixth-last	>75%	Bacteroidetes	Bacteroidia	Bacteroidales	Porphyromonadaceae	Parabacteroides
Otu000120	sixth-last	>75%	Bacteroidetes	Bacteroidia	Bacteroidales	Bacteroidaceae	Bacteroides
Otu000121	sixth-last	>75%	Firmicutes	Clostridia	Clostridiales	Ruminococcaceae	Ruminococcus
Otu000143	sixth-last	>75%	Firmicutes	Clostridia	Clostridiales	Ruminococcaceae	Ruminococcaceae_unclassified
Otu000145	sixth-last	>75%	Firmicutes	Clostridia	Clostridiales	Clostridiales_unclassified	Clostridiales_unclassified
Otu000150	sixth-last	>75%	Firmicutes	Clostridia	Clostridiales	Ruminococcaceae	Ruminococcaceae_unclassified
Otu000154	sixth-last	>75%	Firmicutes	Clostridia	Clostridiales	Lachnospiraceae	Ruminococcus2
Otu000156	sixth-last	>75%	Firmicutes	Clostridia	Clostridiales	Ruminococcaceae	Ruminococcaceae_unclassified
Otu000157	sixth-last	>75%	Firmicutes	Clostridia	Clostridiales	Ruminococcaceae	Ruminococcaceae_unclassified
Otu000164	sixth-last	>75%	Firmicutes	Clostridia	Clostridiales	Peptostreptococcaceae	Romboutsia
Otu000169	sixth-last	>75%	Firmicutes	Clostridia	Clostridiales	Ruminococcaceae	Pseudoflavonifractor
Otu000176	sixth-last	>75%	Firmicutes	Clostridia	Clostridiales	Clostridiales_unclassified	Clostridiales_unclassified
Otu000177	sixth-last	>75%	Bacteroidetes	Bacteroidetes_unclassified	Bacteroidetes_unclassified	Bacteroidetes_unclassified	Bacteroidetes_unclassified
Otu000181	sixth-last	>75%	Actinobacteria	Actinobacteria	Coriobacteriales	Coriobacteriaceae	Olsenella
Otu000188	sixth-last	>75%	Firmicutes	Clostridia	Clostridiales	Ruminococcaceae	Ruminococcaceae_unclassified
Otu000191	sixth-last	>75%	Firmicutes	Clostridia	Clostridiales	Lachnospiraceae	Lachnospiraceae_unclassified
Otu000200	sixth-last	>75%	Firmicutes	Clostridia	Clostridiales	Lachnospiraceae	Lachnospiraceae_unclassified
Otu000202	sixth-last	>75%	Actinobacteria	Actinobacteria	Coriobacteriales	Coriobacteriaceae	Olsenella
Otu000204	sixth-last	>75%	Firmicutes	Clostridia	Clostridiales	Lachnospiraceae	Lachnospiraceae_unclassified
Otu000207	sixth-last	>75%	Firmicutes	Clostridia	Clostridiales	Lachnospiraceae	Lachnospiraceae_unclassified
Otu000211	sixth-last	>75%	Firmicutes	Clostridia	Clostridiales	Lachnospiraceae	Lachnospiraceae_unclassified
Otu000214	sixth-last	>75%	Firmicutes	Clostridia	Clostridiales	Ruminococcaceae	Ruminococcaceae_unclassified
Otu000217	sixth-last	>75%	Firmicutes	Clostridia	Clostridiales	Lachnospiraceae	Lachnospiraceae_unclassified
Otu000222	sixth-last	>75%	Firmicutes	Clostridia	Clostridiales	Lachnospiraceae	Blautia
Otu000227	sixth-last	>75%	Firmicutes	Erysipelotrichia	Erysipelotrichales	Erysipelotrichaceae	Turicibacter
Otu000232	sixth-last	>75%	Firmicutes	Clostridia	Clostridiales	Clostridiales_unclassified	Clostridiales_unclassified
Otu000233	sixth-last	>75%	Firmicutes	Clostridia	Clostridiales	Clostridiaceae_1	Clostridium_sensu_stricto
Otu000235	sixth-last	>75%	Firmicutes	Clostridia	Clostridiales	Clostridiales_unclassified	Clostridiales_unclassified
Otu000236	sixth-last	>75%	Firmicutes	Clostridia	Clostridiales	Ruminococcaceae	Ruminococcaceae_unclassified
Otu000240	sixth-last	>75%	Firmicutes	Clostridia	Clostridiales	Lachnospiraceae	Coprococcus
Otu000245	sixth-last	>75%	Firmicutes	Clostridia	Clostridiales	Lachnospiraceae	Lachnospiraceae_unclassified
Otu000246	sixth-last	>75%	Firmicutes	Clostridia	Clostridiales	Lachnospiraceae	Blautia
Otu000249	sixth-last	>75%	Firmicutes	Clostridia	Clostridiales	Clostridiales_unclassified	Clostridiales_unclassified
Otu000250	sixth-last	>75%	Firmicutes	Clostridia	Clostridiales	Ruminococcaceae	Oscillibacter
Otu000257	sixth-last	>75%	Firmicutes	Clostridia	Clostridiales	Lachnospiraceae	Lachnospiraceae_unclassified
Otu000268	sixth-last	>75%	Actinobacteria	Actinobacteria	Coriobacteriales	Coriobacteriaceae	Olsenella
Otu000285	sixth-last	>75%	Bacteria_unclassified	Bacteria_unclassified	Bacteria_unclassified	Bacteria_unclassified	Bacteria_unclassified
Otu000291	sixth-last	>75%	Firmicutes	Firmicutes_unclassified	Firmicutes_unclassified	Firmicutes_unclassified	Firmicutes_unclassified
Otu000292	sixth-last	>75%	Firmicutes	Clostridia	Clostridiales	Lachnospiraceae	Lachnospiraceae_unclassified
Otu000354	sixth-last	>75%	Firmicutes	Clostridia	Clostridiales	Ruminococcaceae	Ruminococcaceae_unclassified
Otu000358	sixth-last	>75%	Firmicutes	Clostridia	Clostridiales	Ruminococcaceae	Ruminococcaceae_unclassified
Otu000371	sixth-last	>75%	Actinobacteria	Actinobacteria	Coriobacteriales	Coriobacteriaceae	Senegalimassilia
Otu000391	sixth-last	>75%	Firmicutes	Clostridia	Clostridiales	Lachnospiraceae	Lachnospiraceae_unclassified
Otu000397	sixth-last	>75%	Firmicutes	Clostridia	Clostridiales	Lachnospiraceae	Lachnospiraceae_unclassified
Otu000416	sixth-last	>75%	Firmicutes	Clostridia	Clostridiales	Ruminococcaceae	Ruminococcaceae_unclassified
Otu000423	sixth-last	>75%	Firmicutes	Clostridia	Clostridiales	Clostridiales_unclassified	Clostridiales_unclassified
Otu000440	sixth-last	>75%	Firmicutes	Clostridia	Clostridiales	Ruminococcaceae	Ruminococcaceae_unclassified
Otu000449	sixth-last	>75%	Bacteroidetes	Bacteroidia	Bacteroidales	Prevotellaceae	Prevotella
Otu000489	sixth-last	>75%	Firmicutes	Clostridia	Clostridiales	Lachnospiraceae	Coprococcus
Otu000545	sixth-last	>75%	Firmicutes	Clostridia	Clostridiales	Peptostreptococcaceae	Terrisporobacter
Otu000593	sixth-last	>75%	Firmicutes	Clostridia	Clostridiales	Ruminococcaceae	Intestinimonas
Otu000688	sixth-last	>75%	Bacteria_unclassified	Bacteria_unclassified	Bacteria_unclassified	Bacteria_unclassified	Bacteria_unclassified
Otu000716	sixth-last	>75%	Firmicutes	Clostridia	Clostridiales	Lachnospiraceae	Lachnospiraceae_unclassified
Otu000733	sixth-last	>75%	Firmicutes	Clostridia	Clostridiales	Peptostreptococcaceae	Intestinibacter
Otu001093	sixth-last	>75%	Firmicutes	Negativicutes	Selenomonadales	Acidaminococcaceae	Phascolarctobacterium
Otu001134	sixth-last	>75%	Firmicutes	Clostridia	Clostridiales	Ruminococcaceae	Faecalibacterium
Otu001538	sixth-last	>75%	Firmicutes	Clostridia	Clostridiales	Ruminococcaceae	Ruminococcaceae_unclassified
Otu000001	first-second	>50%	Bacteroidetes	Bacteroidia	Bacteroidales	Prevotellaceae	Prevotella
Otu000002	first-second	>50%	Firmicutes	Negativicutes	Selenomonadales	Veillonellaceae	Megamonas
Otu000003	first-second	>50%	Firmicutes	Clostridia	Clostridiales	Ruminococcaceae	Faecalibacterium
Otu000005	first-second	>50%	Firmicutes	Clostridia	Clostridiales	Ruminococcaceae	Faecalibacterium
Otu000006	first-second	>50%	Actinobacteria	Actinobacteria	Bifidobacteriales	Bifidobacteriaceae	Bifidobacterium
Otu000007	first-second	>50%	Bacteroidetes	Bacteroidia	Bacteroidales	Prevotellaceae	Prevotella
Otu000008	first-second	>50%	Firmicutes	Clostridia	Clostridiales	Ruminococcaceae	Ruminococcaceae_unclassified
Otu000009	first-second	>50%	Bacteroidetes	Bacteroidia	Bacteroidales	Prevotellaceae	Alloprevotella
Otu000012	first-second	>50%	Bacteroidetes	Bacteroidia	Bacteroidales	Prevotellaceae	Prevotella
Otu000015	first-second	>50%	Firmicutes	Negativicutes	Selenomonadales	Veillonellaceae	Veillonellaceae_unclassified
Otu000017	first-second	>50%	Firmicutes	Bacilli	Lactobacillales	Streptococcaceae	Streptococcus
Otu000018	first-second	>50%	Proteobacteria	Gammaproteobacteria	Pasteurellales	Pasteurellaceae	Gallibacterium
Otu000019	first-second	>50%	Bacteroidetes	Bacteroidia	Bacteroidales	Bacteroidales_unclassified	Bacteroidales_unclassified
Otu000023	first-second	>50%	Bacteroidetes	Bacteroidia	Bacteroidales	Bacteroidaceae	Bacteroides
Otu000025	first-second	>50%	Bacteroidetes	Bacteroidia	Bacteroidales	Bacteroidaceae	Bacteroides
Otu000027	first-second	>50%	Firmicutes	Clostridia	Clostridiales	Lachnospiraceae	Blautia
Otu000035	first-second	>50%	Firmicutes	Bacilli	Lactobacillales	Lactobacillaceae	Lactobacillus
Otu000036	first-second	>50%	Firmicutes	Bacilli	Lactobacillales	Lactobacillaceae	Lactobacillus
Otu000038	first-second	>50%	Firmicutes	Negativicutes	Selenomonadales	Acidaminococcaceae	Acidaminococcus
Otu000044	first-second	>50%	Bacteroidetes	Bacteroidia	Bacteroidales	Bacteroidaceae	Bacteroides
Otu000046	first-second	>50%	Firmicutes	Clostridia	Clostridiales	Ruminococcaceae	Ruminococcaceae_unclassified
Otu000047	first-second	>50%	Bacteroidetes	Bacteroidia	Bacteroidales	Bacteroidaceae	Bacteroides
Otu000051	first-second	>50%	Bacteroidetes	Bacteroidia	Bacteroidales	Porphyromonadaceae	Porphyromonadaceae_unclassified
Otu000054	first-second	>50%	Firmicutes	Clostridia	Clostridiales	Lachnospiraceae	Blautia
Otu000057	first-second	>50%	Firmicutes	Clostridia	Clostridiales	Lachnospiraceae	Ruminococcus2
Otu000058	first-second	>50%	Firmicutes	Clostridia	Clostridiales	Lachnospiraceae	Lachnospiraceae_unclassified
Otu000059	first-second	>50%	Firmicutes	Clostridia	Clostridiales	Ruminococcaceae	Butyricicoccus
Otu000070	first-second	>50%	Bacteroidetes	Bacteroidia	Bacteroidales	Porphyromonadaceae	Odoribacter
Otu000071	first-second	>50%	Firmicutes	Clostridia	Clostridiales	Clostridiales_unclassified	Clostridiales_unclassified
Otu000072	first-second	>50%	Firmicutes	Clostridia	Clostridiales	Ruminococcaceae	Ruminococcaceae_unclassified
Otu000075	first-second	>50%	Firmicutes	Clostridia	Clostridiales	Lachnospiraceae	Roseburia
Otu000076	first-second	>50%	Firmicutes	Clostridia	Clostridiales	Ruminococcaceae	Ruminococcaceae_unclassified
Otu000080	first-second	>50%	Firmicutes	Clostridia	Clostridiales	Lachnospiraceae	Dorea
Otu000087	first-second	>50%	Firmicutes	Clostridia	Clostridiales	Clostridiales_unclassified	Clostridiales_unclassified
Otu000090	first-second	>50%	Proteobacteria	Betaproteobacteria	Burkholderiales	Sutterellaceae	Sutterella
Otu000091	first-second	>50%	Bacteroidetes	Bacteroidia	Bacteroidales	Bacteroidaceae	Bacteroides
Otu000093	first-second	>50%	Bacteroidetes	Bacteroidia	Bacteroidales	Porphyromonadaceae	Parabacteroides
Otu000098	first-second	>50%	Firmicutes	Clostridia	Clostridiales	Lachnospiraceae	Dorea
Otu000101	first-second	>50%	Firmicutes	Clostridia	Clostridiales	Lachnospiraceae	Anaerostipes
Otu000106	first-second	>50%	Proteobacteria	Deltaproteobacteria	Desulfovibrionales	Desulfovibrionaceae	Desulfovibrio
Otu000112	first-second	>50%	Proteobacteria	Gammaproteobacteria	Pasteurellales	Pasteurellaceae	Gallibacterium
Otu000115	first-second	>50%	Firmicutes	Clostridia	Clostridiales	Ruminococcaceae	Faecalibacterium
Otu000119	first-second	>50%	Firmicutes	Clostridia	Clostridiales	Lachnospiraceae	Lachnospiraceae_unclassified
Otu000121	first-second	>50%	Firmicutes	Clostridia	Clostridiales	Ruminococcaceae	Ruminococcus
Otu000125	first-second	>50%	Firmicutes	Clostridia	Clostridiales	Lachnospiraceae	Lachnospiraceae_unclassified
Otu000131	first-second	>50%	Bacteroidetes	Bacteroidia	Bacteroidales	Bacteroidaceae	Bacteroides
Otu000133	first-second	>50%	Firmicutes	Clostridia	Clostridiales	Ruminococcaceae	Ruminococcaceae_unclassified
Otu000138	first-second	>50%	Bacteroidetes	Bacteroidia	Bacteroidales	Porphyromonadaceae	Parabacteroides
Otu000141	first-second	>50%	Firmicutes	Clostridia	Clostridiales	Ruminococcaceae	Pseudoflavonifractor
Otu000142	first-second	>50%	Firmicutes	Clostridia	Clostridiales	Clostridiales_unclassified	Clostridiales_unclassified
Otu000154	first-second	>50%	Firmicutes	Clostridia	Clostridiales	Lachnospiraceae	Ruminococcus2
Otu000157	first-second	>50%	Firmicutes	Clostridia	Clostridiales	Ruminococcaceae	Ruminococcaceae_unclassified
Otu000158	first-second	>50%	Firmicutes	Clostridia	Clostridiales	Lachnospiraceae	Clostridium_XlVb
Otu000161	first-second	>50%	Firmicutes	Bacilli	Lactobacillales	Enterococcaceae	Enterococcus
Otu000163	first-second	>50%	Firmicutes	Bacilli	Lactobacillales	Lactobacillaceae	Lactobacillus
Otu000164	first-second	>50%	Firmicutes	Clostridia	Clostridiales	Peptostreptococcaceae	Romboutsia
Otu000169	first-second	>50%	Firmicutes	Clostridia	Clostridiales	Ruminococcaceae	Pseudoflavonifractor
Otu000188	first-second	>50%	Firmicutes	Clostridia	Clostridiales	Ruminococcaceae	Ruminococcaceae_unclassified
Otu000191	first-second	>50%	Firmicutes	Clostridia	Clostridiales	Lachnospiraceae	Lachnospiraceae_unclassified
Otu000195	first-second	>50%	Firmicutes	Erysipelotrichia	Erysipelotrichales	Erysipelotrichaceae	Clostridium_XVIII
Otu000199	first-second	>50%	Firmicutes	Bacilli	Lactobacillales	Lactobacillaceae	Lactobacillus
Otu000201	first-second	>50%	Firmicutes	Erysipelotrichia	Erysipelotrichales	Erysipelotrichaceae	Clostridium_XVIII
Otu000207	first-second	>50%	Firmicutes	Clostridia	Clostridiales	Lachnospiraceae	Lachnospiraceae_unclassified
Otu000211	first-second	>50%	Firmicutes	Clostridia	Clostridiales	Lachnospiraceae	Lachnospiraceae_unclassified
Otu000214	first-second	>50%	Firmicutes	Clostridia	Clostridiales	Ruminococcaceae	Ruminococcaceae_unclassified
Otu000217	first-second	>50%	Firmicutes	Clostridia	Clostridiales	Lachnospiraceae	Lachnospiraceae_unclassified
Otu000219	first-second	>50%	Firmicutes	Clostridia	Clostridiales	Ruminococcaceae	Ruminococcaceae_unclassified
Otu000222	first-second	>50%	Firmicutes	Clostridia	Clostridiales	Lachnospiraceae	Blautia
Otu000229	first-second	>50%	Firmicutes	Clostridia	Clostridiales	Lachnospiraceae	Lachnospiraceae_unclassified
Otu000235	first-second	>50%	Firmicutes	Clostridia	Clostridiales	Clostridiales_unclassified	Clostridiales_unclassified
Otu000237	first-second	>50%	Firmicutes	Clostridia	Clostridiales	Lachnospiraceae	Ruminococcus2
Otu000240	first-second	>50%	Firmicutes	Clostridia	Clostridiales	Lachnospiraceae	Coprococcus
Otu000244	first-second	>50%	Firmicutes	Clostridia	Clostridiales	Lachnospiraceae	Lachnospiraceae_unclassified
Otu000252	first-second	>50%	Firmicutes	Clostridia	Clostridiales	Lachnospiraceae	Fusicatenibacter
Otu000263	first-second	>50%	Bacteroidetes	Bacteroidia	Bacteroidales	Bacteroidaceae	Bacteroides
Otu000277	first-second	>50%	Bacteroidetes	Bacteroidia	Bacteroidales	Bacteroidaceae	Bacteroides
Otu000299	first-second	>50%	Firmicutes	Clostridia	Clostridiales	Lachnospiraceae	Blautia
Otu000336	first-second	>50%	Firmicutes	Clostridia	Clostridiales	Lachnospiraceae	Blautia
Otu000344	first-second	>50%	Firmicutes	Clostridia	Clostridiales	Ruminococcaceae	Intestinimonas
Otu000354	first-second	>50%	Firmicutes	Clostridia	Clostridiales	Ruminococcaceae	Ruminococcaceae_unclassified
Otu000357	first-second	>50%	Firmicutes	Clostridia	Clostridiales	Ruminococcaceae	Ruminococcaceae_unclassified
Otu000391	first-second	>50%	Firmicutes	Clostridia	Clostridiales	Lachnospiraceae	Lachnospiraceae_unclassified
Otu000403	first-second	>50%	Firmicutes	Clostridia	Clostridiales	Lachnospiraceae	Lachnospiraceae_unclassified
Otu000411	first-second	>50%	Actinobacteria	Actinobacteria	Bifidobacteriales	Bifidobacteriaceae	Bifidobacterium
Otu000412	first-second	>50%	Firmicutes	Clostridia	Clostridiales	Ruminococcaceae	Oscillibacter
Otu000421	first-second	>50%	Firmicutes	Clostridia	Clostridiales	Lachnospiraceae	Blautia
Otu000449	first-second	>50%	Bacteroidetes	Bacteroidia	Bacteroidales	Prevotellaceae	Prevotella
Otu000467	first-second	>50%	Firmicutes	Clostridia	Clostridiales	Lachnospiraceae	Lachnospiraceae_unclassified
Otu000498	first-second	>50%	Firmicutes	Clostridia	Clostridiales	Lachnospiraceae	Lachnospiraceae_unclassified
Otu000516	first-second	>50%	Firmicutes	Clostridia	Clostridiales	Lachnospiraceae	Lachnospiraceae_unclassified
Otu000568	first-second	>50%	Firmicutes	Bacilli	Lactobacillales	Lactobacillales_unclassified	Lactobacillales_unclassified
Otu000572	first-second	>50%	Firmicutes	Clostridia	Clostridiales	Lachnospiraceae	Lachnospiraceae_unclassified
Otu000580	first-second	>50%	Firmicutes	Clostridia	Clostridiales	Lachnospiraceae	Lachnospiraceae_unclassified
Otu000581	first-second	>50%	Firmicutes	Erysipelotrichia	Erysipelotrichales	Erysipelotrichaceae	Faecalicoccus
Otu000583	first-second	>50%	Firmicutes	Clostridia	Clostridiales	Clostridiales_Incertae_Sedis_XIII	Clostridiales_Incertae_Sedis_XIII_unclassified
Otu000605	first-second	>50%	Proteobacteria	Gammaproteobacteria	Enterobacteriales	Enterobacteriaceae	Escherichia/Shigella
Otu000644	first-second	>50%	Bacteroidetes	Bacteroidia	Bacteroidales	Porphyromonadaceae	Parabacteroides
Otu000656	first-second	>50%	Firmicutes	Clostridia	Clostridiales	Ruminococcaceae	Ruminococcaceae_unclassified
Otu000715	first-second	>50%	Firmicutes	Clostridia	Clostridiales	Ruminococcaceae	Subdoligranulum
Otu000719	first-second	>50%	Firmicutes	Clostridia	Clostridiales	Lachnospiraceae	Howardella
Otu000993	first-second	>50%	Firmicutes	Clostridia	Clostridiales	Ruminococcaceae	Ruminococcaceae_unclassified
Otu001093	first-second	>50%	Firmicutes	Negativicutes	Selenomonadales	Acidaminococcaceae	Phascolarctobacterium
Otu002135	first-second	>50%	Firmicutes	Erysipelotrichia	Erysipelotrichales	Erysipelotrichaceae	Holdemania
Otu003690	first-second	>50%	Firmicutes	Clostridia	Clostridiales	Ruminococcaceae	Ruminococcaceae_unclassified
Otu000001	second-third	>50%	Bacteroidetes	Bacteroidia	Bacteroidales	Prevotellaceae	Prevotella
Otu000002	second-third	>50%	Firmicutes	Negativicutes	Selenomonadales	Veillonellaceae	Megamonas
Otu000003	second-third	>50%	Firmicutes	Clostridia	Clostridiales	Ruminococcaceae	Faecalibacterium
Otu000004	second-third	>50%	Firmicutes	Negativicutes	Selenomonadales	Veillonellaceae	Megasphaera
Otu000005	second-third	>50%	Firmicutes	Clostridia	Clostridiales	Ruminococcaceae	Faecalibacterium
Otu000006	second-third	>50%	Actinobacteria	Actinobacteria	Bifidobacteriales	Bifidobacteriaceae	Bifidobacterium
Otu000007	second-third	>50%	Bacteroidetes	Bacteroidia	Bacteroidales	Prevotellaceae	Prevotella
Otu000008	second-third	>50%	Firmicutes	Clostridia	Clostridiales	Ruminococcaceae	Ruminococcaceae_unclassified
Otu000009	second-third	>50%	Bacteroidetes	Bacteroidia	Bacteroidales	Prevotellaceae	Alloprevotella
Otu000011	second-third	>50%	Proteobacteria	Gammaproteobacteria	Aeromonadales	Succinivibrionaceae	Succinivibrio
Otu000012	second-third	>50%	Bacteroidetes	Bacteroidia	Bacteroidales	Prevotellaceae	Prevotella
Otu000015	second-third	>50%	Firmicutes	Negativicutes	Selenomonadales	Veillonellaceae	Veillonellaceae_unclassified
Otu000016	second-third	>50%	Bacteroidetes	Bacteroidia	Bacteroidales	Prevotellaceae	Prevotella
Otu000017	second-third	>50%	Firmicutes	Bacilli	Lactobacillales	Streptococcaceae	Streptococcus
Otu000018	second-third	>50%	Proteobacteria	Gammaproteobacteria	Pasteurellales	Pasteurellaceae	Gallibacterium
Otu000019	second-third	>50%	Bacteroidetes	Bacteroidia	Bacteroidales	Bacteroidales_unclassified	Bacteroidales_unclassified
Otu000024	second-third	>50%	Bacteroidetes	Bacteroidia	Bacteroidales	Prevotellaceae	Prevotella
Otu000025	second-third	>50%	Bacteroidetes	Bacteroidia	Bacteroidales	Bacteroidaceae	Bacteroides
Otu000026	second-third	>50%	Bacteroidetes	Bacteroidia	Bacteroidales	Prevotellaceae	Prevotella
Otu000027	second-third	>50%	Firmicutes	Clostridia	Clostridiales	Lachnospiraceae	Blautia
Otu000032	second-third	>50%	Bacteroidetes	Bacteroidia	Bacteroidales	Prevotellaceae	Alloprevotella
Otu000034	second-third	>50%	Bacteroidetes	Bacteroidia	Bacteroidales	Prevotellaceae	Alloprevotella
Otu000035	second-third	>50%	Firmicutes	Bacilli	Lactobacillales	Lactobacillaceae	Lactobacillus
Otu000036	second-third	>50%	Firmicutes	Bacilli	Lactobacillales	Lactobacillaceae	Lactobacillus
Otu000038	second-third	>50%	Firmicutes	Negativicutes	Selenomonadales	Acidaminococcaceae	Acidaminococcus
Otu000039	second-third	>50%	Firmicutes	Erysipelotrichia	Erysipelotrichales	Erysipelotrichaceae	Erysipelotrichaceae_unclassified
Otu000046	second-third	>50%	Firmicutes	Clostridia	Clostridiales	Ruminococcaceae	Ruminococcaceae_unclassified
Otu000047	second-third	>50%	Bacteroidetes	Bacteroidia	Bacteroidales	Bacteroidaceae	Bacteroides
Otu000049	second-third	>50%	Bacteroidetes	Bacteroidia	Bacteroidales	Prevotellaceae	Paraprevotella
Otu000050	second-third	>50%	Bacteroidetes	Bacteroidetes_unclassified	Bacteroidetes_unclassified	Bacteroidetes_unclassified	Bacteroidetes_unclassified
Otu000051	second-third	>50%	Bacteroidetes	Bacteroidia	Bacteroidales	Porphyromonadaceae	Porphyromonadaceae_unclassified
Otu000053	second-third	>50%	Bacteroidetes	Bacteroidetes_unclassified	Bacteroidetes_unclassified	Bacteroidetes_unclassified	Bacteroidetes_unclassified
Otu000054	second-third	>50%	Firmicutes	Clostridia	Clostridiales	Lachnospiraceae	Blautia
Otu000056	second-third	>50%	Bacteroidetes	Bacteroidia	Bacteroidales	Prevotellaceae	Prevotella
Otu000057	second-third	>50%	Firmicutes	Clostridia	Clostridiales	Lachnospiraceae	Ruminococcus2
Otu000058	second-third	>50%	Firmicutes	Clostridia	Clostridiales	Lachnospiraceae	Lachnospiraceae_unclassified
Otu000059	second-third	>50%	Firmicutes	Clostridia	Clostridiales	Ruminococcaceae	Butyricicoccus
Otu000065	second-third	>50%	Firmicutes	Erysipelotrichia	Erysipelotrichales	Erysipelotrichaceae	Holdemanella
Otu000070	second-third	>50%	Bacteroidetes	Bacteroidia	Bacteroidales	Porphyromonadaceae	Odoribacter
Otu000071	second-third	>50%	Firmicutes	Clostridia	Clostridiales	Clostridiales_unclassified	Clostridiales_unclassified
Otu000072	second-third	>50%	Firmicutes	Clostridia	Clostridiales	Ruminococcaceae	Ruminococcaceae_unclassified
Otu000075	second-third	>50%	Firmicutes	Clostridia	Clostridiales	Lachnospiraceae	Roseburia
Otu000076	second-third	>50%	Firmicutes	Clostridia	Clostridiales	Ruminococcaceae	Ruminococcaceae_unclassified
Otu000080	second-third	>50%	Firmicutes	Clostridia	Clostridiales	Lachnospiraceae	Dorea
Otu000087	second-third	>50%	Firmicutes	Clostridia	Clostridiales	Clostridiales_unclassified	Clostridiales_unclassified
Otu000090	second-third	>50%	Proteobacteria	Betaproteobacteria	Burkholderiales	Sutterellaceae	Sutterella
Otu000091	second-third	>50%	Bacteroidetes	Bacteroidia	Bacteroidales	Bacteroidaceae	Bacteroides
Otu000093	second-third	>50%	Bacteroidetes	Bacteroidia	Bacteroidales	Porphyromonadaceae	Parabacteroides
Otu000098	second-third	>50%	Firmicutes	Clostridia	Clostridiales	Lachnospiraceae	Dorea
Otu000099	second-third	>50%	Firmicutes	Clostridia	Clostridiales	Lachnospiraceae	Lachnospiraceae_unclassified
Otu000101	second-third	>50%	Firmicutes	Clostridia	Clostridiales	Lachnospiraceae	Anaerostipes
Otu000104	second-third	>50%	Bacteroidetes	Bacteroidia	Bacteroidales	Bacteroidaceae	Bacteroides
Otu000106	second-third	>50%	Proteobacteria	Deltaproteobacteria	Desulfovibrionales	Desulfovibrionaceae	Desulfovibrio
Otu000108	second-third	>50%	Firmicutes	Erysipelotrichia	Erysipelotrichales	Erysipelotrichaceae	Sharpea
Otu000111	second-third	>50%	Bacteroidetes	Bacteroidia	Bacteroidales	Prevotellaceae	Prevotella
Otu000112	second-third	>50%	Proteobacteria	Gammaproteobacteria	Pasteurellales	Pasteurellaceae	Gallibacterium
Otu000113	second-third	>50%	Firmicutes	Negativicutes	Selenomonadales	Veillonellaceae	Selenomonas
Otu000114	second-third	>50%	Bacteroidetes	Bacteroidia	Bacteroidales	Porphyromonadaceae	Parabacteroides
Otu000115	second-third	>50%	Firmicutes	Clostridia	Clostridiales	Ruminococcaceae	Faecalibacterium
Otu000119	second-third	>50%	Firmicutes	Clostridia	Clostridiales	Lachnospiraceae	Lachnospiraceae_unclassified
Otu000120	second-third	>50%	Bacteroidetes	Bacteroidia	Bacteroidales	Bacteroidaceae	Bacteroides
Otu000121	second-third	>50%	Firmicutes	Clostridia	Clostridiales	Ruminococcaceae	Ruminococcus
Otu000125	second-third	>50%	Firmicutes	Clostridia	Clostridiales	Lachnospiraceae	Lachnospiraceae_unclassified
Otu000131	second-third	>50%	Bacteroidetes	Bacteroidia	Bacteroidales	Bacteroidaceae	Bacteroides
Otu000133	second-third	>50%	Firmicutes	Clostridia	Clostridiales	Ruminococcaceae	Ruminococcaceae_unclassified
Otu000138	second-third	>50%	Bacteroidetes	Bacteroidia	Bacteroidales	Porphyromonadaceae	Parabacteroides
Otu000141	second-third	>50%	Firmicutes	Clostridia	Clostridiales	Ruminococcaceae	Pseudoflavonifractor
Otu000142	second-third	>50%	Firmicutes	Clostridia	Clostridiales	Clostridiales_unclassified	Clostridiales_unclassified
Otu000154	second-third	>50%	Firmicutes	Clostridia	Clostridiales	Lachnospiraceae	Ruminococcus2
Otu000156	second-third	>50%	Firmicutes	Clostridia	Clostridiales	Ruminococcaceae	Ruminococcaceae_unclassified
Otu000157	second-third	>50%	Firmicutes	Clostridia	Clostridiales	Ruminococcaceae	Ruminococcaceae_unclassified
Otu000158	second-third	>50%	Firmicutes	Clostridia	Clostridiales	Lachnospiraceae	Clostridium_XlVb
Otu000161	second-third	>50%	Firmicutes	Bacilli	Lactobacillales	Enterococcaceae	Enterococcus
Otu000164	second-third	>50%	Firmicutes	Clostridia	Clostridiales	Peptostreptococcaceae	Romboutsia
Otu000165	second-third	>50%	Firmicutes	Clostridia	Clostridiales	Clostridiales_unclassified	Clostridiales_unclassified
Otu000169	second-third	>50%	Firmicutes	Clostridia	Clostridiales	Ruminococcaceae	Pseudoflavonifractor
Otu000177	second-third	>50%	Bacteroidetes	Bacteroidetes_unclassified	Bacteroidetes_unclassified	Bacteroidetes_unclassified	Bacteroidetes_unclassified
Otu000181	second-third	>50%	Actinobacteria	Actinobacteria	Coriobacteriales	Coriobacteriaceae	Olsenella
Otu000188	second-third	>50%	Firmicutes	Clostridia	Clostridiales	Ruminococcaceae	Ruminococcaceae_unclassified
Otu000191	second-third	>50%	Firmicutes	Clostridia	Clostridiales	Lachnospiraceae	Lachnospiraceae_unclassified
Otu000195	second-third	>50%	Firmicutes	Erysipelotrichia	Erysipelotrichales	Erysipelotrichaceae	Clostridium_XVIII
Otu000199	second-third	>50%	Firmicutes	Bacilli	Lactobacillales	Lactobacillaceae	Lactobacillus
Otu000200	second-third	>50%	Firmicutes	Clostridia	Clostridiales	Lachnospiraceae	Lachnospiraceae_unclassified
Otu000201	second-third	>50%	Firmicutes	Erysipelotrichia	Erysipelotrichales	Erysipelotrichaceae	Clostridium_XVIII
Otu000204	second-third	>50%	Firmicutes	Clostridia	Clostridiales	Lachnospiraceae	Lachnospiraceae_unclassified
Otu000207	second-third	>50%	Firmicutes	Clostridia	Clostridiales	Lachnospiraceae	Lachnospiraceae_unclassified
Otu000211	second-third	>50%	Firmicutes	Clostridia	Clostridiales	Lachnospiraceae	Lachnospiraceae_unclassified
Otu000214	second-third	>50%	Firmicutes	Clostridia	Clostridiales	Ruminococcaceae	Ruminococcaceae_unclassified
Otu000217	second-third	>50%	Firmicutes	Clostridia	Clostridiales	Lachnospiraceae	Lachnospiraceae_unclassified
Otu000219	second-third	>50%	Firmicutes	Clostridia	Clostridiales	Ruminococcaceae	Ruminococcaceae_unclassified
Otu000222	second-third	>50%	Firmicutes	Clostridia	Clostridiales	Lachnospiraceae	Blautia
Otu000227	second-third	>50%	Firmicutes	Erysipelotrichia	Erysipelotrichales	Erysipelotrichaceae	Turicibacter
Otu000229	second-third	>50%	Firmicutes	Clostridia	Clostridiales	Lachnospiraceae	Lachnospiraceae_unclassified
Otu000235	second-third	>50%	Firmicutes	Clostridia	Clostridiales	Clostridiales_unclassified	Clostridiales_unclassified
Otu000236	second-third	>50%	Firmicutes	Clostridia	Clostridiales	Ruminococcaceae	Ruminococcaceae_unclassified
Otu000237	second-third	>50%	Firmicutes	Clostridia	Clostridiales	Lachnospiraceae	Ruminococcus2
Otu000240	second-third	>50%	Firmicutes	Clostridia	Clostridiales	Lachnospiraceae	Coprococcus
Otu000242	second-third	>50%	Firmicutes	Clostridia	Clostridiales	Ruminococcaceae	Subdoligranulum
Otu000244	second-third	>50%	Firmicutes	Clostridia	Clostridiales	Lachnospiraceae	Lachnospiraceae_unclassified
Otu000245	second-third	>50%	Firmicutes	Clostridia	Clostridiales	Lachnospiraceae	Lachnospiraceae_unclassified
Otu000249	second-third	>50%	Firmicutes	Clostridia	Clostridiales	Clostridiales_unclassified	Clostridiales_unclassified
Otu000252	second-third	>50%	Firmicutes	Clostridia	Clostridiales	Lachnospiraceae	Fusicatenibacter
Otu000272	second-third	>50%	Firmicutes	Bacilli	Lactobacillales	Lactobacillaceae	Lactobacillus
Otu000277	second-third	>50%	Bacteroidetes	Bacteroidia	Bacteroidales	Bacteroidaceae	Bacteroides
Otu000280	second-third	>50%	Actinobacteria	Actinobacteria	Coriobacteriales	Coriobacteriaceae	Collinsella
Otu000285	second-third	>50%	Bacteria_unclassified	Bacteria_unclassified	Bacteria_unclassified	Bacteria_unclassified	Bacteria_unclassified
Otu000292	second-third	>50%	Firmicutes	Clostridia	Clostridiales	Lachnospiraceae	Lachnospiraceae_unclassified
Otu000299	second-third	>50%	Firmicutes	Clostridia	Clostridiales	Lachnospiraceae	Blautia
Otu000336	second-third	>50%	Firmicutes	Clostridia	Clostridiales	Lachnospiraceae	Blautia
Otu000344	second-third	>50%	Firmicutes	Clostridia	Clostridiales	Ruminococcaceae	Intestinimonas
Otu000349	second-third	>50%	Bacteroidetes	Bacteroidia	Bacteroidales	Bacteroidaceae	Bacteroides
Otu000354	second-third	>50%	Firmicutes	Clostridia	Clostridiales	Ruminococcaceae	Ruminococcaceae_unclassified
Otu000356	second-third	>50%	Proteobacteria	Proteobacteria_unclassified	Proteobacteria_unclassified	Proteobacteria_unclassified	Proteobacteria_unclassified
Otu000357	second-third	>50%	Firmicutes	Clostridia	Clostridiales	Ruminococcaceae	Ruminococcaceae_unclassified
Otu000362	second-third	>50%	Bacteroidetes	Bacteroidia	Bacteroidales	Porphyromonadaceae	Barnesiella
Otu000371	second-third	>50%	Actinobacteria	Actinobacteria	Coriobacteriales	Coriobacteriaceae	Senegalimassilia
Otu000372	second-third	>50%	Bacteria_unclassified	Bacteria_unclassified	Bacteria_unclassified	Bacteria_unclassified	Bacteria_unclassified
Otu000376	second-third	>50%	Firmicutes	Clostridia	Clostridiales	Ruminococcaceae	Oscillibacter
Otu000388	second-third	>50%	Firmicutes	Clostridia	Clostridiales	Ruminococcaceae	Ruminococcaceae_unclassified
Otu000391	second-third	>50%	Firmicutes	Clostridia	Clostridiales	Lachnospiraceae	Lachnospiraceae_unclassified
Otu000395	second-third	>50%	Proteobacteria	Betaproteobacteria	Burkholderiales	Sutterellaceae	Parasutterella
Otu000403	second-third	>50%	Firmicutes	Clostridia	Clostridiales	Lachnospiraceae	Lachnospiraceae_unclassified
Otu000411	second-third	>50%	Actinobacteria	Actinobacteria	Bifidobacteriales	Bifidobacteriaceae	Bifidobacterium
Otu000412	second-third	>50%	Firmicutes	Clostridia	Clostridiales	Ruminococcaceae	Oscillibacter
Otu000421	second-third	>50%	Firmicutes	Clostridia	Clostridiales	Lachnospiraceae	Blautia
Otu000423	second-third	>50%	Firmicutes	Clostridia	Clostridiales	Clostridiales_unclassified	Clostridiales_unclassified
Otu000440	second-third	>50%	Firmicutes	Clostridia	Clostridiales	Ruminococcaceae	Ruminococcaceae_unclassified
Otu000447	second-third	>50%	Bacteria_unclassified	Bacteria_unclassified	Bacteria_unclassified	Bacteria_unclassified	Bacteria_unclassified
Otu000449	second-third	>50%	Bacteroidetes	Bacteroidia	Bacteroidales	Prevotellaceae	Prevotella
Otu000461	second-third	>50%	Firmicutes	Clostridia	Clostridiales	Ruminococcaceae	Oscillibacter
Otu000467	second-third	>50%	Firmicutes	Clostridia	Clostridiales	Lachnospiraceae	Lachnospiraceae_unclassified
Otu000469	second-third	>50%	Bacteroidetes	Bacteroidia	Bacteroidales	Rikenellaceae	Alistipes
Otu000498	second-third	>50%	Firmicutes	Clostridia	Clostridiales	Lachnospiraceae	Lachnospiraceae_unclassified
Otu000516	second-third	>50%	Firmicutes	Clostridia	Clostridiales	Lachnospiraceae	Lachnospiraceae_unclassified
Otu000526	second-third	>50%	Firmicutes	Clostridia	Clostridiales	Ruminococcaceae	Ruminococcaceae_unclassified
Otu000531	second-third	>50%	Firmicutes	Clostridia	Clostridiales	Lachnospiraceae	Blautia
Otu000549	second-third	>50%	Bacteroidetes	Bacteroidia	Bacteroidales	Porphyromonadaceae	Butyricimonas
Otu000553	second-third	>50%	Bacteroidetes	Bacteroidia	Bacteroidales	Rikenellaceae	Alistipes
Otu000572	second-third	>50%	Firmicutes	Clostridia	Clostridiales	Lachnospiraceae	Lachnospiraceae_unclassified
Otu000581	second-third	>50%	Firmicutes	Erysipelotrichia	Erysipelotrichales	Erysipelotrichaceae	Faecalicoccus
Otu000583	second-third	>50%	Firmicutes	Clostridia	Clostridiales	Clostridiales_Incertae_Sedis_XIII	Clostridiales_Incertae_Sedis_XIII_unclassified
Otu000603	second-third	>50%	Actinobacteria	Actinobacteria	Coriobacteriales	Coriobacteriaceae	Collinsella
Otu000605	second-third	>50%	Proteobacteria	Gammaproteobacteria	Enterobacteriales	Enterobacteriaceae	Escherichia/Shigella
Otu000709	second-third	>50%	Firmicutes	Clostridia	Clostridiales	Lachnospiraceae	Lachnospiraceae_unclassified
Otu000714	second-third	>50%	Firmicutes	Clostridia	Clostridiales	Ruminococcaceae	Ruminococcaceae_unclassified
Otu000715	second-third	>50%	Firmicutes	Clostridia	Clostridiales	Ruminococcaceae	Subdoligranulum
Otu000719	second-third	>50%	Firmicutes	Clostridia	Clostridiales	Lachnospiraceae	Howardella
Otu000766	second-third	>50%	Bacteria_unclassified	Bacteria_unclassified	Bacteria_unclassified	Bacteria_unclassified	Bacteria_unclassified
Otu000795	second-third	>50%	Firmicutes	Clostridia	Clostridiales	Ruminococcaceae	Ruminococcaceae_unclassified
Otu000834	second-third	>50%	Firmicutes	Clostridia	Clostridiales	Ruminococcaceae	Ruminococcaceae_unclassified
Otu000848	second-third	>50%	Firmicutes	Clostridia	Clostridiales	Ruminococcaceae	Ruminococcaceae_unclassified
Otu000880	second-third	>50%	Firmicutes	Clostridia	Clostridiales	Ruminococcaceae	Butyricicoccus
Otu000905	second-third	>50%	Firmicutes	Erysipelotrichia	Erysipelotrichales	Erysipelotrichaceae	Erysipelotrichaceae_unclassified
Otu000919	second-third	>50%	Firmicutes	Clostridia	Clostridiales	Ruminococcaceae	Ruminococcaceae_unclassified
Otu000934	second-third	>50%	Proteobacteria	Betaproteobacteria	Burkholderiales	Alcaligenaceae	Pelistega
Otu000964	second-third	>50%	Firmicutes	Clostridia	Clostridiales	Ruminococcaceae	Ruminococcaceae_unclassified
Otu000993	second-third	>50%	Firmicutes	Clostridia	Clostridiales	Ruminococcaceae	Ruminococcaceae_unclassified
Otu001021	second-third	>50%	Firmicutes	Clostridia	Clostridiales	Ruminococcaceae	Butyricicoccus
Otu001064	second-third	>50%	Firmicutes	Clostridia	Clostridiales	Ruminococcaceae	Ruminococcaceae_unclassified
Otu001067	second-third	>50%	Firmicutes	Clostridia	Clostridiales	Clostridiales_unclassified	Clostridiales_unclassified
Otu001073	second-third	>50%	Firmicutes	Clostridia	Clostridiales	Ruminococcaceae	Ruminococcaceae_unclassified
Otu001076	second-third	>50%	Firmicutes	Clostridia	Clostridiales	Ruminococcaceae	Ruminococcaceae_unclassified
Otu001093	second-third	>50%	Firmicutes	Negativicutes	Selenomonadales	Acidaminococcaceae	Phascolarctobacterium
Otu001149	second-third	>50%	Actinobacteria	Actinobacteria	Coriobacteriales	Coriobacteriaceae	Coriobacteriaceae_unclassified
Otu001182	second-third	>50%	Firmicutes	Clostridia	Clostridiales	Clostridiales_unclassified	Clostridiales_unclassified
Otu002353	second-third	>50%	Synergistetes	Synergistia	Synergistales	Synergistaceae	Cloacibacillus
Otu000001	third-fourth	>50%	Bacteroidetes	Bacteroidia	Bacteroidales	Prevotellaceae	Prevotella
Otu000002	third-fourth	>50%	Firmicutes	Negativicutes	Selenomonadales	Veillonellaceae	Megamonas
Otu000003	third-fourth	>50%	Firmicutes	Clostridia	Clostridiales	Ruminococcaceae	Faecalibacterium
Otu000004	third-fourth	>50%	Firmicutes	Negativicutes	Selenomonadales	Veillonellaceae	Megasphaera
Otu000005	third-fourth	>50%	Firmicutes	Clostridia	Clostridiales	Ruminococcaceae	Faecalibacterium
Otu000006	third-fourth	>50%	Actinobacteria	Actinobacteria	Bifidobacteriales	Bifidobacteriaceae	Bifidobacterium
Otu000007	third-fourth	>50%	Bacteroidetes	Bacteroidia	Bacteroidales	Prevotellaceae	Prevotella
Otu000008	third-fourth	>50%	Firmicutes	Clostridia	Clostridiales	Ruminococcaceae	Ruminococcaceae_unclassified
Otu000009	third-fourth	>50%	Bacteroidetes	Bacteroidia	Bacteroidales	Prevotellaceae	Alloprevotella
Otu000010	third-fourth	>50%	Bacteroidetes	Bacteroidia	Bacteroidales	Prevotellaceae	Alloprevotella
Otu000011	third-fourth	>50%	Proteobacteria	Gammaproteobacteria	Aeromonadales	Succinivibrionaceae	Succinivibrio
Otu000012	third-fourth	>50%	Bacteroidetes	Bacteroidia	Bacteroidales	Prevotellaceae	Prevotella
Otu000015	third-fourth	>50%	Firmicutes	Negativicutes	Selenomonadales	Veillonellaceae	Veillonellaceae_unclassified
Otu000016	third-fourth	>50%	Bacteroidetes	Bacteroidia	Bacteroidales	Prevotellaceae	Prevotella
Otu000017	third-fourth	>50%	Firmicutes	Bacilli	Lactobacillales	Streptococcaceae	Streptococcus
Otu000018	third-fourth	>50%	Proteobacteria	Gammaproteobacteria	Pasteurellales	Pasteurellaceae	Gallibacterium
Otu000019	third-fourth	>50%	Bacteroidetes	Bacteroidia	Bacteroidales	Bacteroidales_unclassified	Bacteroidales_unclassified
Otu000024	third-fourth	>50%	Bacteroidetes	Bacteroidia	Bacteroidales	Prevotellaceae	Prevotella
Otu000025	third-fourth	>50%	Bacteroidetes	Bacteroidia	Bacteroidales	Bacteroidaceae	Bacteroides
Otu000026	third-fourth	>50%	Bacteroidetes	Bacteroidia	Bacteroidales	Prevotellaceae	Prevotella
Otu000027	third-fourth	>50%	Firmicutes	Clostridia	Clostridiales	Lachnospiraceae	Blautia
Otu000028	third-fourth	>50%	Bacteroidetes	Bacteroidia	Bacteroidales	Prevotellaceae	Prevotella
Otu000032	third-fourth	>50%	Bacteroidetes	Bacteroidia	Bacteroidales	Prevotellaceae	Alloprevotella
Otu000035	third-fourth	>50%	Firmicutes	Bacilli	Lactobacillales	Lactobacillaceae	Lactobacillus
Otu000036	third-fourth	>50%	Firmicutes	Bacilli	Lactobacillales	Lactobacillaceae	Lactobacillus
Otu000038	third-fourth	>50%	Firmicutes	Negativicutes	Selenomonadales	Acidaminococcaceae	Acidaminococcus
Otu000039	third-fourth	>50%	Firmicutes	Erysipelotrichia	Erysipelotrichales	Erysipelotrichaceae	Erysipelotrichaceae_unclassified
Otu000040	third-fourth	>50%	Firmicutes	Negativicutes	Selenomonadales	Veillonellaceae	Mitsuokella
Otu000042	third-fourth	>50%	Bacteroidetes	Bacteroidia	Bacteroidales	Bacteroidales_unclassified	Bacteroidales_unclassified
Otu000046	third-fourth	>50%	Firmicutes	Clostridia	Clostridiales	Ruminococcaceae	Ruminococcaceae_unclassified
Otu000047	third-fourth	>50%	Bacteroidetes	Bacteroidia	Bacteroidales	Bacteroidaceae	Bacteroides
Otu000049	third-fourth	>50%	Bacteroidetes	Bacteroidia	Bacteroidales	Prevotellaceae	Paraprevotella
Otu000050	third-fourth	>50%	Bacteroidetes	Bacteroidetes_unclassified	Bacteroidetes_unclassified	Bacteroidetes_unclassified	Bacteroidetes_unclassified
Otu000051	third-fourth	>50%	Bacteroidetes	Bacteroidia	Bacteroidales	Porphyromonadaceae	Porphyromonadaceae_unclassified
Otu000052	third-fourth	>50%	Firmicutes	Clostridia	Clostridiales	Clostridiales_unclassified	Clostridiales_unclassified
Otu000053	third-fourth	>50%	Bacteroidetes	Bacteroidetes_unclassified	Bacteroidetes_unclassified	Bacteroidetes_unclassified	Bacteroidetes_unclassified
Otu000054	third-fourth	>50%	Firmicutes	Clostridia	Clostridiales	Lachnospiraceae	Blautia
Otu000055	third-fourth	>50%	Firmicutes	Clostridia	Clostridiales	Ruminococcaceae	Ruminococcaceae_unclassified
Otu000056	third-fourth	>50%	Bacteroidetes	Bacteroidia	Bacteroidales	Prevotellaceae	Prevotella
Otu000057	third-fourth	>50%	Firmicutes	Clostridia	Clostridiales	Lachnospiraceae	Ruminococcus2
Otu000058	third-fourth	>50%	Firmicutes	Clostridia	Clostridiales	Lachnospiraceae	Lachnospiraceae_unclassified
Otu000059	third-fourth	>50%	Firmicutes	Clostridia	Clostridiales	Ruminococcaceae	Butyricicoccus
Otu000065	third-fourth	>50%	Firmicutes	Erysipelotrichia	Erysipelotrichales	Erysipelotrichaceae	Holdemanella
Otu000070	third-fourth	>50%	Bacteroidetes	Bacteroidia	Bacteroidales	Porphyromonadaceae	Odoribacter
Otu000071	third-fourth	>50%	Firmicutes	Clostridia	Clostridiales	Clostridiales_unclassified	Clostridiales_unclassified
Otu000072	third-fourth	>50%	Firmicutes	Clostridia	Clostridiales	Ruminococcaceae	Ruminococcaceae_unclassified
Otu000073	third-fourth	>50%	Bacteroidetes	Bacteroidia	Bacteroidales	Prevotellaceae	Prevotella
Otu000075	third-fourth	>50%	Firmicutes	Clostridia	Clostridiales	Lachnospiraceae	Roseburia
Otu000076	third-fourth	>50%	Firmicutes	Clostridia	Clostridiales	Ruminococcaceae	Ruminococcaceae_unclassified
Otu000080	third-fourth	>50%	Firmicutes	Clostridia	Clostridiales	Lachnospiraceae	Dorea
Otu000087	third-fourth	>50%	Firmicutes	Clostridia	Clostridiales	Clostridiales_unclassified	Clostridiales_unclassified
Otu000090	third-fourth	>50%	Proteobacteria	Betaproteobacteria	Burkholderiales	Sutterellaceae	Sutterella
Otu000091	third-fourth	>50%	Bacteroidetes	Bacteroidia	Bacteroidales	Bacteroidaceae	Bacteroides
Otu000092	third-fourth	>50%	Firmicutes	Clostridia	Clostridiales	Clostridiaceae_1	Clostridium_sensu_stricto
Otu000093	third-fourth	>50%	Bacteroidetes	Bacteroidia	Bacteroidales	Porphyromonadaceae	Parabacteroides
Otu000098	third-fourth	>50%	Firmicutes	Clostridia	Clostridiales	Lachnospiraceae	Dorea
Otu000099	third-fourth	>50%	Firmicutes	Clostridia	Clostridiales	Lachnospiraceae	Lachnospiraceae_unclassified
Otu000101	third-fourth	>50%	Firmicutes	Clostridia	Clostridiales	Lachnospiraceae	Anaerostipes
Otu000102	third-fourth	>50%	Firmicutes	Bacilli	Lactobacillales	Lactobacillaceae	Lactobacillus
Otu000104	third-fourth	>50%	Bacteroidetes	Bacteroidia	Bacteroidales	Bacteroidaceae	Bacteroides
Otu000106	third-fourth	>50%	Proteobacteria	Deltaproteobacteria	Desulfovibrionales	Desulfovibrionaceae	Desulfovibrio
Otu000108	third-fourth	>50%	Firmicutes	Erysipelotrichia	Erysipelotrichales	Erysipelotrichaceae	Sharpea
Otu000111	third-fourth	>50%	Bacteroidetes	Bacteroidia	Bacteroidales	Prevotellaceae	Prevotella
Otu000112	third-fourth	>50%	Proteobacteria	Gammaproteobacteria	Pasteurellales	Pasteurellaceae	Gallibacterium
Otu000113	third-fourth	>50%	Firmicutes	Negativicutes	Selenomonadales	Veillonellaceae	Selenomonas
Otu000114	third-fourth	>50%	Bacteroidetes	Bacteroidia	Bacteroidales	Porphyromonadaceae	Parabacteroides
Otu000115	third-fourth	>50%	Firmicutes	Clostridia	Clostridiales	Ruminococcaceae	Faecalibacterium
Otu000118	third-fourth	>50%	Bacteroidetes	Bacteroidia	Bacteroidales	Prevotellaceae	Prevotella
Otu000119	third-fourth	>50%	Firmicutes	Clostridia	Clostridiales	Lachnospiraceae	Lachnospiraceae_unclassified
Otu000120	third-fourth	>50%	Bacteroidetes	Bacteroidia	Bacteroidales	Bacteroidaceae	Bacteroides
Otu000121	third-fourth	>50%	Firmicutes	Clostridia	Clostridiales	Ruminococcaceae	Ruminococcus
Otu000131	third-fourth	>50%	Bacteroidetes	Bacteroidia	Bacteroidales	Bacteroidaceae	Bacteroides
Otu000133	third-fourth	>50%	Firmicutes	Clostridia	Clostridiales	Ruminococcaceae	Ruminococcaceae_unclassified
Otu000138	third-fourth	>50%	Bacteroidetes	Bacteroidia	Bacteroidales	Porphyromonadaceae	Parabacteroides
Otu000141	third-fourth	>50%	Firmicutes	Clostridia	Clostridiales	Ruminococcaceae	Pseudoflavonifractor
Otu000142	third-fourth	>50%	Firmicutes	Clostridia	Clostridiales	Clostridiales_unclassified	Clostridiales_unclassified
Otu000145	third-fourth	>50%	Firmicutes	Clostridia	Clostridiales	Clostridiales_unclassified	Clostridiales_unclassified
Otu000150	third-fourth	>50%	Firmicutes	Clostridia	Clostridiales	Ruminococcaceae	Ruminococcaceae_unclassified
Otu000151	third-fourth	>50%	Bacteroidetes	Bacteroidia	Bacteroidales	Porphyromonadaceae	Porphyromonas
Otu000154	third-fourth	>50%	Firmicutes	Clostridia	Clostridiales	Lachnospiraceae	Ruminococcus2
Otu000156	third-fourth	>50%	Firmicutes	Clostridia	Clostridiales	Ruminococcaceae	Ruminococcaceae_unclassified
Otu000157	third-fourth	>50%	Firmicutes	Clostridia	Clostridiales	Ruminococcaceae	Ruminococcaceae_unclassified
Otu000158	third-fourth	>50%	Firmicutes	Clostridia	Clostridiales	Lachnospiraceae	Clostridium_XlVb
Otu000161	third-fourth	>50%	Firmicutes	Bacilli	Lactobacillales	Enterococcaceae	Enterococcus
Otu000164	third-fourth	>50%	Firmicutes	Clostridia	Clostridiales	Peptostreptococcaceae	Romboutsia
Otu000165	third-fourth	>50%	Firmicutes	Clostridia	Clostridiales	Clostridiales_unclassified	Clostridiales_unclassified
Otu000169	third-fourth	>50%	Firmicutes	Clostridia	Clostridiales	Ruminococcaceae	Pseudoflavonifractor
Otu000177	third-fourth	>50%	Bacteroidetes	Bacteroidetes_unclassified	Bacteroidetes_unclassified	Bacteroidetes_unclassified	Bacteroidetes_unclassified
Otu000180	third-fourth	>50%	Firmicutes	Clostridia	Clostridiales	Lachnospiraceae	Coprococcus
Otu000181	third-fourth	>50%	Actinobacteria	Actinobacteria	Coriobacteriales	Coriobacteriaceae	Olsenella
Otu000184	third-fourth	>50%	Firmicutes	Clostridia	Clostridiales	Ruminococcaceae	Ruminococcaceae_unclassified
Otu000186	third-fourth	>50%	Firmicutes	Negativicutes	Selenomonadales	Acidaminococcaceae	Succiniclasticum
Otu000187	third-fourth	>50%	Bacteroidetes	Bacteroidia	Bacteroidales	Prevotellaceae	Prevotella
Otu000188	third-fourth	>50%	Firmicutes	Clostridia	Clostridiales	Ruminococcaceae	Ruminococcaceae_unclassified
Otu000191	third-fourth	>50%	Firmicutes	Clostridia	Clostridiales	Lachnospiraceae	Lachnospiraceae_unclassified
Otu000195	third-fourth	>50%	Firmicutes	Erysipelotrichia	Erysipelotrichales	Erysipelotrichaceae	Clostridium_XVIII
Otu000200	third-fourth	>50%	Firmicutes	Clostridia	Clostridiales	Lachnospiraceae	Lachnospiraceae_unclassified
Otu000202	third-fourth	>50%	Actinobacteria	Actinobacteria	Coriobacteriales	Coriobacteriaceae	Olsenella
Otu000204	third-fourth	>50%	Firmicutes	Clostridia	Clostridiales	Lachnospiraceae	Lachnospiraceae_unclassified
Otu000207	third-fourth	>50%	Firmicutes	Clostridia	Clostridiales	Lachnospiraceae	Lachnospiraceae_unclassified
Otu000211	third-fourth	>50%	Firmicutes	Clostridia	Clostridiales	Lachnospiraceae	Lachnospiraceae_unclassified
Otu000214	third-fourth	>50%	Firmicutes	Clostridia	Clostridiales	Ruminococcaceae	Ruminococcaceae_unclassified
Otu000217	third-fourth	>50%	Firmicutes	Clostridia	Clostridiales	Lachnospiraceae	Lachnospiraceae_unclassified
Otu000219	third-fourth	>50%	Firmicutes	Clostridia	Clostridiales	Ruminococcaceae	Ruminococcaceae_unclassified
Otu000222	third-fourth	>50%	Firmicutes	Clostridia	Clostridiales	Lachnospiraceae	Blautia
Otu000227	third-fourth	>50%	Firmicutes	Erysipelotrichia	Erysipelotrichales	Erysipelotrichaceae	Turicibacter
Otu000228	third-fourth	>50%	Firmicutes	Clostridia	Clostridiales	Lachnospiraceae	Lachnospiraceae_unclassified
Otu000229	third-fourth	>50%	Firmicutes	Clostridia	Clostridiales	Lachnospiraceae	Lachnospiraceae_unclassified
Otu000232	third-fourth	>50%	Firmicutes	Clostridia	Clostridiales	Clostridiales_unclassified	Clostridiales_unclassified
Otu000234	third-fourth	>50%	Firmicutes	Clostridia	Clostridiales	Clostridiales_unclassified	Clostridiales_unclassified
Otu000235	third-fourth	>50%	Firmicutes	Clostridia	Clostridiales	Clostridiales_unclassified	Clostridiales_unclassified
Otu000236	third-fourth	>50%	Firmicutes	Clostridia	Clostridiales	Ruminococcaceae	Ruminococcaceae_unclassified
Otu000237	third-fourth	>50%	Firmicutes	Clostridia	Clostridiales	Lachnospiraceae	Ruminococcus2
Otu000238	third-fourth	>50%	Firmicutes	Clostridia	Clostridiales	Clostridiales_unclassified	Clostridiales_unclassified
Otu000240	third-fourth	>50%	Firmicutes	Clostridia	Clostridiales	Lachnospiraceae	Coprococcus
Otu000242	third-fourth	>50%	Firmicutes	Clostridia	Clostridiales	Ruminococcaceae	Subdoligranulum
Otu000245	third-fourth	>50%	Firmicutes	Clostridia	Clostridiales	Lachnospiraceae	Lachnospiraceae_unclassified
Otu000246	third-fourth	>50%	Firmicutes	Clostridia	Clostridiales	Lachnospiraceae	Blautia
Otu000249	third-fourth	>50%	Firmicutes	Clostridia	Clostridiales	Clostridiales_unclassified	Clostridiales_unclassified
Otu000250	third-fourth	>50%	Firmicutes	Clostridia	Clostridiales	Ruminococcaceae	Oscillibacter
Otu000252	third-fourth	>50%	Firmicutes	Clostridia	Clostridiales	Lachnospiraceae	Fusicatenibacter
Otu000253	third-fourth	>50%	Firmicutes	Negativicutes	Selenomonadales	Veillonellaceae	Dialister
Otu000257	third-fourth	>50%	Firmicutes	Clostridia	Clostridiales	Lachnospiraceae	Lachnospiraceae_unclassified
Otu000261	third-fourth	>50%	Bacteria_unclassified	Bacteria_unclassified	Bacteria_unclassified	Bacteria_unclassified	Bacteria_unclassified
Otu000268	third-fourth	>50%	Actinobacteria	Actinobacteria	Coriobacteriales	Coriobacteriaceae	Olsenella
Otu000272	third-fourth	>50%	Firmicutes	Bacilli	Lactobacillales	Lactobacillaceae	Lactobacillus
Otu000277	third-fourth	>50%	Bacteroidetes	Bacteroidia	Bacteroidales	Bacteroidaceae	Bacteroides
Otu000280	third-fourth	>50%	Actinobacteria	Actinobacteria	Coriobacteriales	Coriobacteriaceae	Collinsella
Otu000285	third-fourth	>50%	Bacteria_unclassified	Bacteria_unclassified	Bacteria_unclassified	Bacteria_unclassified	Bacteria_unclassified
Otu000292	third-fourth	>50%	Firmicutes	Clostridia	Clostridiales	Lachnospiraceae	Lachnospiraceae_unclassified
Otu000299	third-fourth	>50%	Firmicutes	Clostridia	Clostridiales	Lachnospiraceae	Blautia
Otu000323	third-fourth	>50%	Firmicutes	Clostridia	Clostridiales	Lachnospiraceae	Roseburia
Otu000336	third-fourth	>50%	Firmicutes	Clostridia	Clostridiales	Lachnospiraceae	Blautia
Otu000341	third-fourth	>50%	Firmicutes	Clostridia	Clostridiales	Lachnospiraceae	Ruminococcus2
Otu000344	third-fourth	>50%	Firmicutes	Clostridia	Clostridiales	Ruminococcaceae	Intestinimonas
Otu000349	third-fourth	>50%	Bacteroidetes	Bacteroidia	Bacteroidales	Bacteroidaceae	Bacteroides
Otu000354	third-fourth	>50%	Firmicutes	Clostridia	Clostridiales	Ruminococcaceae	Ruminococcaceae_unclassified
Otu000355	third-fourth	>50%	Firmicutes	Clostridia	Clostridiales	Clostridiales_unclassified	Clostridiales_unclassified
Otu000356	third-fourth	>50%	Proteobacteria	Proteobacteria_unclassified	Proteobacteria_unclassified	Proteobacteria_unclassified	Proteobacteria_unclassified
Otu000358	third-fourth	>50%	Firmicutes	Clostridia	Clostridiales	Ruminococcaceae	Ruminococcaceae_unclassified
Otu000360	third-fourth	>50%	Firmicutes	Clostridia	Clostridiales	Clostridiales_unclassified	Clostridiales_unclassified
Otu000362	third-fourth	>50%	Bacteroidetes	Bacteroidia	Bacteroidales	Porphyromonadaceae	Barnesiella
Otu000371	third-fourth	>50%	Actinobacteria	Actinobacteria	Coriobacteriales	Coriobacteriaceae	Senegalimassilia
Otu000372	third-fourth	>50%	Bacteria_unclassified	Bacteria_unclassified	Bacteria_unclassified	Bacteria_unclassified	Bacteria_unclassified
Otu000376	third-fourth	>50%	Firmicutes	Clostridia	Clostridiales	Ruminococcaceae	Oscillibacter
Otu000379	third-fourth	>50%	Firmicutes	Clostridia	Clostridiales	Ruminococcaceae	Ruminococcaceae_unclassified
Otu000388	third-fourth	>50%	Firmicutes	Clostridia	Clostridiales	Ruminococcaceae	Ruminococcaceae_unclassified
Otu000391	third-fourth	>50%	Firmicutes	Clostridia	Clostridiales	Lachnospiraceae	Lachnospiraceae_unclassified
Otu000397	third-fourth	>50%	Firmicutes	Clostridia	Clostridiales	Lachnospiraceae	Lachnospiraceae_unclassified
Otu000402	third-fourth	>50%	Firmicutes	Negativicutes	Selenomonadales	Veillonellaceae	Mitsuokella
Otu000403	third-fourth	>50%	Firmicutes	Clostridia	Clostridiales	Lachnospiraceae	Lachnospiraceae_unclassified
Otu000411	third-fourth	>50%	Actinobacteria	Actinobacteria	Bifidobacteriales	Bifidobacteriaceae	Bifidobacterium
Otu000412	third-fourth	>50%	Firmicutes	Clostridia	Clostridiales	Ruminococcaceae	Oscillibacter
Otu000416	third-fourth	>50%	Firmicutes	Clostridia	Clostridiales	Ruminococcaceae	Ruminococcaceae_unclassified
Otu000421	third-fourth	>50%	Firmicutes	Clostridia	Clostridiales	Lachnospiraceae	Blautia
Otu000423	third-fourth	>50%	Firmicutes	Clostridia	Clostridiales	Clostridiales_unclassified	Clostridiales_unclassified
Otu000436	third-fourth	>50%	Actinobacteria	Actinobacteria	Coriobacteriales	Coriobacteriaceae	Olsenella
Otu000440	third-fourth	>50%	Firmicutes	Clostridia	Clostridiales	Ruminococcaceae	Ruminococcaceae_unclassified
Otu000441	third-fourth	>50%	Actinobacteria	Actinobacteria	Coriobacteriales	Coriobacteriaceae	Olsenella
Otu000443	third-fourth	>50%	Firmicutes	Clostridia	Clostridiales	Clostridiales_unclassified	Clostridiales_unclassified
Otu000447	third-fourth	>50%	Bacteria_unclassified	Bacteria_unclassified	Bacteria_unclassified	Bacteria_unclassified	Bacteria_unclassified
Otu000449	third-fourth	>50%	Bacteroidetes	Bacteroidia	Bacteroidales	Prevotellaceae	Prevotella
Otu000460	third-fourth	>50%	Firmicutes	Clostridia	Clostridiales	Clostridiales_unclassified	Clostridiales_unclassified
Otu000461	third-fourth	>50%	Firmicutes	Clostridia	Clostridiales	Ruminococcaceae	Oscillibacter
Otu000462	third-fourth	>50%	Bacteria_unclassified	Bacteria_unclassified	Bacteria_unclassified	Bacteria_unclassified	Bacteria_unclassified
Otu000469	third-fourth	>50%	Bacteroidetes	Bacteroidia	Bacteroidales	Rikenellaceae	Alistipes
Otu000477	third-fourth	>50%	Firmicutes	Firmicutes_unclassified	Firmicutes_unclassified	Firmicutes_unclassified	Firmicutes_unclassified
Otu000492	third-fourth	>50%	Firmicutes	Clostridia	Clostridiales	Lachnospiraceae	Lachnospiraceae_unclassified
Otu000501	third-fourth	>50%	Firmicutes	Negativicutes	Selenomonadales	Veillonellaceae	Megasphaera
Otu000508	third-fourth	>50%	Bacteria_unclassified	Bacteria_unclassified	Bacteria_unclassified	Bacteria_unclassified	Bacteria_unclassified
Otu000516	third-fourth	>50%	Firmicutes	Clostridia	Clostridiales	Lachnospiraceae	Lachnospiraceae_unclassified
Otu000526	third-fourth	>50%	Firmicutes	Clostridia	Clostridiales	Ruminococcaceae	Ruminococcaceae_unclassified
Otu000540	third-fourth	>50%	Firmicutes	Clostridia	Clostridiales	Clostridiales_unclassified	Clostridiales_unclassified
Otu000549	third-fourth	>50%	Bacteroidetes	Bacteroidia	Bacteroidales	Porphyromonadaceae	Butyricimonas
Otu000552	third-fourth	>50%	Firmicutes	Clostridia	Clostridiales	Lachnospiraceae	Lachnospiraceae_unclassified
Otu000560	third-fourth	>50%	Firmicutes	Clostridia	Clostridiales	Ruminococcaceae	Ruminococcaceae_unclassified
Otu000572	third-fourth	>50%	Firmicutes	Clostridia	Clostridiales	Lachnospiraceae	Lachnospiraceae_unclassified
Otu000581	third-fourth	>50%	Firmicutes	Erysipelotrichia	Erysipelotrichales	Erysipelotrichaceae	Faecalicoccus
Otu000583	third-fourth	>50%	Firmicutes	Clostridia	Clostridiales	Clostridiales_Incertae_Sedis_XIII	Clostridiales_Incertae_Sedis_XIII_unclassified
Otu000601	third-fourth	>50%	Bacteroidetes	Bacteroidia	Bacteroidales	Bacteroidales_unclassified	Bacteroidales_unclassified
Otu000603	third-fourth	>50%	Actinobacteria	Actinobacteria	Coriobacteriales	Coriobacteriaceae	Collinsella
Otu000605	third-fourth	>50%	Proteobacteria	Gammaproteobacteria	Enterobacteriales	Enterobacteriaceae	Escherichia/Shigella
Otu000638	third-fourth	>50%	Bacteria_unclassified	Bacteria_unclassified	Bacteria_unclassified	Bacteria_unclassified	Bacteria_unclassified
Otu000653	third-fourth	>50%	Firmicutes	Clostridia	Clostridiales	Lachnospiraceae	Lachnospiraceae_unclassified
Otu000688	third-fourth	>50%	Bacteria_unclassified	Bacteria_unclassified	Bacteria_unclassified	Bacteria_unclassified	Bacteria_unclassified
Otu000709	third-fourth	>50%	Firmicutes	Clostridia	Clostridiales	Lachnospiraceae	Lachnospiraceae_unclassified
Otu000710	third-fourth	>50%	Bacteria_unclassified	Bacteria_unclassified	Bacteria_unclassified	Bacteria_unclassified	Bacteria_unclassified
Otu000714	third-fourth	>50%	Firmicutes	Clostridia	Clostridiales	Ruminococcaceae	Ruminococcaceae_unclassified
Otu000715	third-fourth	>50%	Firmicutes	Clostridia	Clostridiales	Ruminococcaceae	Subdoligranulum
Otu000719	third-fourth	>50%	Firmicutes	Clostridia	Clostridiales	Lachnospiraceae	Howardella
Otu000733	third-fourth	>50%	Firmicutes	Clostridia	Clostridiales	Peptostreptococcaceae	Intestinibacter
Otu000766	third-fourth	>50%	Bacteria_unclassified	Bacteria_unclassified	Bacteria_unclassified	Bacteria_unclassified	Bacteria_unclassified
Otu000771	third-fourth	>50%	Bacteria_unclassified	Bacteria_unclassified	Bacteria_unclassified	Bacteria_unclassified	Bacteria_unclassified
Otu000784	third-fourth	>50%	Bacteria_unclassified	Bacteria_unclassified	Bacteria_unclassified	Bacteria_unclassified	Bacteria_unclassified
Otu000808	third-fourth	>50%	Firmicutes	Clostridia	Clostridiales	Clostridiales_unclassified	Clostridiales_unclassified
Otu000834	third-fourth	>50%	Firmicutes	Clostridia	Clostridiales	Ruminococcaceae	Ruminococcaceae_unclassified
Otu000848	third-fourth	>50%	Firmicutes	Clostridia	Clostridiales	Ruminococcaceae	Ruminococcaceae_unclassified
Otu000879	third-fourth	>50%	Actinobacteria	Actinobacteria	Actinomycetales	Propionibacteriaceae	Propionibacterium
Otu000880	third-fourth	>50%	Firmicutes	Clostridia	Clostridiales	Ruminococcaceae	Butyricicoccus
Otu000919	third-fourth	>50%	Firmicutes	Clostridia	Clostridiales	Ruminococcaceae	Ruminococcaceae_unclassified
Otu000934	third-fourth	>50%	Proteobacteria	Betaproteobacteria	Burkholderiales	Alcaligenaceae	Pelistega
Otu000939	third-fourth	>50%	Firmicutes	Bacilli	Lactobacillales	Streptococcaceae	Streptococcus
Otu000993	third-fourth	>50%	Firmicutes	Clostridia	Clostridiales	Ruminococcaceae	Ruminococcaceae_unclassified
Otu001004	third-fourth	>50%	Firmicutes	Clostridia	Clostridiales	Ruminococcaceae	Ruminococcaceae_unclassified
Otu001029	third-fourth	>50%	Tenericutes	Mollicutes	Anaeroplasmatales	Anaeroplasmataceae	Asteroleplasma
Otu001067	third-fourth	>50%	Firmicutes	Clostridia	Clostridiales	Clostridiales_unclassified	Clostridiales_unclassified
Otu001073	third-fourth	>50%	Firmicutes	Clostridia	Clostridiales	Ruminococcaceae	Ruminococcaceae_unclassified
Otu001093	third-fourth	>50%	Firmicutes	Negativicutes	Selenomonadales	Acidaminococcaceae	Phascolarctobacterium
Otu001095	third-fourth	>50%	Firmicutes	Erysipelotrichia	Erysipelotrichales	Erysipelotrichaceae	Erysipelotrichaceae_unclassified
Otu001134	third-fourth	>50%	Firmicutes	Clostridia	Clostridiales	Ruminococcaceae	Faecalibacterium
Otu001149	third-fourth	>50%	Actinobacteria	Actinobacteria	Coriobacteriales	Coriobacteriaceae	Coriobacteriaceae_unclassified
Otu001159	third-fourth	>50%	Firmicutes	Clostridia	Clostridiales	Ruminococcaceae	Ruminococcaceae_unclassified
Otu001169	third-fourth	>50%	Firmicutes	Negativicutes	Selenomonadales	Veillonellaceae	Allisonella
Otu001266	third-fourth	>50%	Proteobacteria	Gammaproteobacteria	Pseudomonadales	Moraxellaceae	Psychrobacter
Otu001311	third-fourth	>50%	Proteobacteria	Gammaproteobacteria	Pseudomonadales	Moraxellaceae	Psychrobacter
Otu001502	third-fourth	>50%	Firmicutes	Clostridia	Clostridiales	Ruminococcaceae	Ruminococcaceae_unclassified
Otu001734	third-fourth	>50%	Proteobacteria	Betaproteobacteria	Burkholderiales	Sutterellaceae	Sutterella
Otu002652	third-fourth	>50%	Bacteroidetes	Bacteroidia	Bacteroidales	Prevotellaceae	Prevotella
Otu000001	fourth-fifth	>50%	Bacteroidetes	Bacteroidia	Bacteroidales	Prevotellaceae	Prevotella
Otu000002	fourth-fifth	>50%	Firmicutes	Negativicutes	Selenomonadales	Veillonellaceae	Megamonas
Otu000003	fourth-fifth	>50%	Firmicutes	Clostridia	Clostridiales	Ruminococcaceae	Faecalibacterium
Otu000004	fourth-fifth	>50%	Firmicutes	Negativicutes	Selenomonadales	Veillonellaceae	Megasphaera
Otu000005	fourth-fifth	>50%	Firmicutes	Clostridia	Clostridiales	Ruminococcaceae	Faecalibacterium
Otu000006	fourth-fifth	>50%	Actinobacteria	Actinobacteria	Bifidobacteriales	Bifidobacteriaceae	Bifidobacterium
Otu000007	fourth-fifth	>50%	Bacteroidetes	Bacteroidia	Bacteroidales	Prevotellaceae	Prevotella
Otu000008	fourth-fifth	>50%	Firmicutes	Clostridia	Clostridiales	Ruminococcaceae	Ruminococcaceae_unclassified
Otu000009	fourth-fifth	>50%	Bacteroidetes	Bacteroidia	Bacteroidales	Prevotellaceae	Alloprevotella
Otu000010	fourth-fifth	>50%	Bacteroidetes	Bacteroidia	Bacteroidales	Prevotellaceae	Alloprevotella
Otu000011	fourth-fifth	>50%	Proteobacteria	Gammaproteobacteria	Aeromonadales	Succinivibrionaceae	Succinivibrio
Otu000012	fourth-fifth	>50%	Bacteroidetes	Bacteroidia	Bacteroidales	Prevotellaceae	Prevotella
Otu000015	fourth-fifth	>50%	Firmicutes	Negativicutes	Selenomonadales	Veillonellaceae	Veillonellaceae_unclassified
Otu000016	fourth-fifth	>50%	Bacteroidetes	Bacteroidia	Bacteroidales	Prevotellaceae	Prevotella
Otu000017	fourth-fifth	>50%	Firmicutes	Bacilli	Lactobacillales	Streptococcaceae	Streptococcus
Otu000018	fourth-fifth	>50%	Proteobacteria	Gammaproteobacteria	Pasteurellales	Pasteurellaceae	Gallibacterium
Otu000019	fourth-fifth	>50%	Bacteroidetes	Bacteroidia	Bacteroidales	Bacteroidales_unclassified	Bacteroidales_unclassified
Otu000024	fourth-fifth	>50%	Bacteroidetes	Bacteroidia	Bacteroidales	Prevotellaceae	Prevotella
Otu000025	fourth-fifth	>50%	Bacteroidetes	Bacteroidia	Bacteroidales	Bacteroidaceae	Bacteroides
Otu000026	fourth-fifth	>50%	Bacteroidetes	Bacteroidia	Bacteroidales	Prevotellaceae	Prevotella
Otu000027	fourth-fifth	>50%	Firmicutes	Clostridia	Clostridiales	Lachnospiraceae	Blautia
Otu000028	fourth-fifth	>50%	Bacteroidetes	Bacteroidia	Bacteroidales	Prevotellaceae	Prevotella
Otu000032	fourth-fifth	>50%	Bacteroidetes	Bacteroidia	Bacteroidales	Prevotellaceae	Alloprevotella
Otu000038	fourth-fifth	>50%	Firmicutes	Negativicutes	Selenomonadales	Acidaminococcaceae	Acidaminococcus
Otu000039	fourth-fifth	>50%	Firmicutes	Erysipelotrichia	Erysipelotrichales	Erysipelotrichaceae	Erysipelotrichaceae_unclassified
Otu000040	fourth-fifth	>50%	Firmicutes	Negativicutes	Selenomonadales	Veillonellaceae	Mitsuokella
Otu000042	fourth-fifth	>50%	Bacteroidetes	Bacteroidia	Bacteroidales	Bacteroidales_unclassified	Bacteroidales_unclassified
Otu000046	fourth-fifth	>50%	Firmicutes	Clostridia	Clostridiales	Ruminococcaceae	Ruminococcaceae_unclassified
Otu000047	fourth-fifth	>50%	Bacteroidetes	Bacteroidia	Bacteroidales	Bacteroidaceae	Bacteroides
Otu000049	fourth-fifth	>50%	Bacteroidetes	Bacteroidia	Bacteroidales	Prevotellaceae	Paraprevotella
Otu000050	fourth-fifth	>50%	Bacteroidetes	Bacteroidetes_unclassified	Bacteroidetes_unclassified	Bacteroidetes_unclassified	Bacteroidetes_unclassified
Otu000051	fourth-fifth	>50%	Bacteroidetes	Bacteroidia	Bacteroidales	Porphyromonadaceae	Porphyromonadaceae_unclassified
Otu000052	fourth-fifth	>50%	Firmicutes	Clostridia	Clostridiales	Clostridiales_unclassified	Clostridiales_unclassified
Otu000053	fourth-fifth	>50%	Bacteroidetes	Bacteroidetes_unclassified	Bacteroidetes_unclassified	Bacteroidetes_unclassified	Bacteroidetes_unclassified
Otu000054	fourth-fifth	>50%	Firmicutes	Clostridia	Clostridiales	Lachnospiraceae	Blautia
Otu000055	fourth-fifth	>50%	Firmicutes	Clostridia	Clostridiales	Ruminococcaceae	Ruminococcaceae_unclassified
Otu000056	fourth-fifth	>50%	Bacteroidetes	Bacteroidia	Bacteroidales	Prevotellaceae	Prevotella
Otu000057	fourth-fifth	>50%	Firmicutes	Clostridia	Clostridiales	Lachnospiraceae	Ruminococcus2
Otu000058	fourth-fifth	>50%	Firmicutes	Clostridia	Clostridiales	Lachnospiraceae	Lachnospiraceae_unclassified
Otu000059	fourth-fifth	>50%	Firmicutes	Clostridia	Clostridiales	Ruminococcaceae	Butyricicoccus
Otu000065	fourth-fifth	>50%	Firmicutes	Erysipelotrichia	Erysipelotrichales	Erysipelotrichaceae	Holdemanella
Otu000070	fourth-fifth	>50%	Bacteroidetes	Bacteroidia	Bacteroidales	Porphyromonadaceae	Odoribacter
Otu000071	fourth-fifth	>50%	Firmicutes	Clostridia	Clostridiales	Clostridiales_unclassified	Clostridiales_unclassified
Otu000072	fourth-fifth	>50%	Firmicutes	Clostridia	Clostridiales	Ruminococcaceae	Ruminococcaceae_unclassified
Otu000073	fourth-fifth	>50%	Bacteroidetes	Bacteroidia	Bacteroidales	Prevotellaceae	Prevotella
Otu000075	fourth-fifth	>50%	Firmicutes	Clostridia	Clostridiales	Lachnospiraceae	Roseburia
Otu000076	fourth-fifth	>50%	Firmicutes	Clostridia	Clostridiales	Ruminococcaceae	Ruminococcaceae_unclassified
Otu000080	fourth-fifth	>50%	Firmicutes	Clostridia	Clostridiales	Lachnospiraceae	Dorea
Otu000087	fourth-fifth	>50%	Firmicutes	Clostridia	Clostridiales	Clostridiales_unclassified	Clostridiales_unclassified
Otu000090	fourth-fifth	>50%	Proteobacteria	Betaproteobacteria	Burkholderiales	Sutterellaceae	Sutterella
Otu000091	fourth-fifth	>50%	Bacteroidetes	Bacteroidia	Bacteroidales	Bacteroidaceae	Bacteroides
Otu000092	fourth-fifth	>50%	Firmicutes	Clostridia	Clostridiales	Clostridiaceae_1	Clostridium_sensu_stricto
Otu000093	fourth-fifth	>50%	Bacteroidetes	Bacteroidia	Bacteroidales	Porphyromonadaceae	Parabacteroides
Otu000098	fourth-fifth	>50%	Firmicutes	Clostridia	Clostridiales	Lachnospiraceae	Dorea
Otu000099	fourth-fifth	>50%	Firmicutes	Clostridia	Clostridiales	Lachnospiraceae	Lachnospiraceae_unclassified
Otu000101	fourth-fifth	>50%	Firmicutes	Clostridia	Clostridiales	Lachnospiraceae	Anaerostipes
Otu000102	fourth-fifth	>50%	Firmicutes	Bacilli	Lactobacillales	Lactobacillaceae	Lactobacillus
Otu000104	fourth-fifth	>50%	Bacteroidetes	Bacteroidia	Bacteroidales	Bacteroidaceae	Bacteroides
Otu000106	fourth-fifth	>50%	Proteobacteria	Deltaproteobacteria	Desulfovibrionales	Desulfovibrionaceae	Desulfovibrio
Otu000108	fourth-fifth	>50%	Firmicutes	Erysipelotrichia	Erysipelotrichales	Erysipelotrichaceae	Sharpea
Otu000111	fourth-fifth	>50%	Bacteroidetes	Bacteroidia	Bacteroidales	Prevotellaceae	Prevotella
Otu000112	fourth-fifth	>50%	Proteobacteria	Gammaproteobacteria	Pasteurellales	Pasteurellaceae	Gallibacterium
Otu000113	fourth-fifth	>50%	Firmicutes	Negativicutes	Selenomonadales	Veillonellaceae	Selenomonas
Otu000114	fourth-fifth	>50%	Bacteroidetes	Bacteroidia	Bacteroidales	Porphyromonadaceae	Parabacteroides
Otu000115	fourth-fifth	>50%	Firmicutes	Clostridia	Clostridiales	Ruminococcaceae	Faecalibacterium
Otu000118	fourth-fifth	>50%	Bacteroidetes	Bacteroidia	Bacteroidales	Prevotellaceae	Prevotella
Otu000119	fourth-fifth	>50%	Firmicutes	Clostridia	Clostridiales	Lachnospiraceae	Lachnospiraceae_unclassified
Otu000120	fourth-fifth	>50%	Bacteroidetes	Bacteroidia	Bacteroidales	Bacteroidaceae	Bacteroides
Otu000121	fourth-fifth	>50%	Firmicutes	Clostridia	Clostridiales	Ruminococcaceae	Ruminococcus
Otu000133	fourth-fifth	>50%	Firmicutes	Clostridia	Clostridiales	Ruminococcaceae	Ruminococcaceae_unclassified
Otu000142	fourth-fifth	>50%	Firmicutes	Clostridia	Clostridiales	Clostridiales_unclassified	Clostridiales_unclassified
Otu000145	fourth-fifth	>50%	Firmicutes	Clostridia	Clostridiales	Clostridiales_unclassified	Clostridiales_unclassified
Otu000150	fourth-fifth	>50%	Firmicutes	Clostridia	Clostridiales	Ruminococcaceae	Ruminococcaceae_unclassified
Otu000154	fourth-fifth	>50%	Firmicutes	Clostridia	Clostridiales	Lachnospiraceae	Ruminococcus2
Otu000156	fourth-fifth	>50%	Firmicutes	Clostridia	Clostridiales	Ruminococcaceae	Ruminococcaceae_unclassified
Otu000157	fourth-fifth	>50%	Firmicutes	Clostridia	Clostridiales	Ruminococcaceae	Ruminococcaceae_unclassified
Otu000158	fourth-fifth	>50%	Firmicutes	Clostridia	Clostridiales	Lachnospiraceae	Clostridium_XlVb
Otu000161	fourth-fifth	>50%	Firmicutes	Bacilli	Lactobacillales	Enterococcaceae	Enterococcus
Otu000164	fourth-fifth	>50%	Firmicutes	Clostridia	Clostridiales	Peptostreptococcaceae	Romboutsia
Otu000165	fourth-fifth	>50%	Firmicutes	Clostridia	Clostridiales	Clostridiales_unclassified	Clostridiales_unclassified
Otu000169	fourth-fifth	>50%	Firmicutes	Clostridia	Clostridiales	Ruminococcaceae	Pseudoflavonifractor
Otu000176	fourth-fifth	>50%	Firmicutes	Clostridia	Clostridiales	Clostridiales_unclassified	Clostridiales_unclassified
Otu000177	fourth-fifth	>50%	Bacteroidetes	Bacteroidetes_unclassified	Bacteroidetes_unclassified	Bacteroidetes_unclassified	Bacteroidetes_unclassified
Otu000180	fourth-fifth	>50%	Firmicutes	Clostridia	Clostridiales	Lachnospiraceae	Coprococcus
Otu000181	fourth-fifth	>50%	Actinobacteria	Actinobacteria	Coriobacteriales	Coriobacteriaceae	Olsenella
Otu000184	fourth-fifth	>50%	Firmicutes	Clostridia	Clostridiales	Ruminococcaceae	Ruminococcaceae_unclassified
Otu000185	fourth-fifth	>50%	Bacteroidetes	Bacteroidia	Bacteroidales	Prevotellaceae	Prevotella
Otu000186	fourth-fifth	>50%	Firmicutes	Negativicutes	Selenomonadales	Acidaminococcaceae	Succiniclasticum
Otu000187	fourth-fifth	>50%	Bacteroidetes	Bacteroidia	Bacteroidales	Prevotellaceae	Prevotella
Otu000188	fourth-fifth	>50%	Firmicutes	Clostridia	Clostridiales	Ruminococcaceae	Ruminococcaceae_unclassified
Otu000191	fourth-fifth	>50%	Firmicutes	Clostridia	Clostridiales	Lachnospiraceae	Lachnospiraceae_unclassified
Otu000200	fourth-fifth	>50%	Firmicutes	Clostridia	Clostridiales	Lachnospiraceae	Lachnospiraceae_unclassified
Otu000202	fourth-fifth	>50%	Actinobacteria	Actinobacteria	Coriobacteriales	Coriobacteriaceae	Olsenella
Otu000204	fourth-fifth	>50%	Firmicutes	Clostridia	Clostridiales	Lachnospiraceae	Lachnospiraceae_unclassified
Otu000207	fourth-fifth	>50%	Firmicutes	Clostridia	Clostridiales	Lachnospiraceae	Lachnospiraceae_unclassified
Otu000211	fourth-fifth	>50%	Firmicutes	Clostridia	Clostridiales	Lachnospiraceae	Lachnospiraceae_unclassified
Otu000214	fourth-fifth	>50%	Firmicutes	Clostridia	Clostridiales	Ruminococcaceae	Ruminococcaceae_unclassified
Otu000217	fourth-fifth	>50%	Firmicutes	Clostridia	Clostridiales	Lachnospiraceae	Lachnospiraceae_unclassified
Otu000222	fourth-fifth	>50%	Firmicutes	Clostridia	Clostridiales	Lachnospiraceae	Blautia
Otu000227	fourth-fifth	>50%	Firmicutes	Erysipelotrichia	Erysipelotrichales	Erysipelotrichaceae	Turicibacter
Otu000228	fourth-fifth	>50%	Firmicutes	Clostridia	Clostridiales	Lachnospiraceae	Lachnospiraceae_unclassified
Otu000229	fourth-fifth	>50%	Firmicutes	Clostridia	Clostridiales	Lachnospiraceae	Lachnospiraceae_unclassified
Otu000232	fourth-fifth	>50%	Firmicutes	Clostridia	Clostridiales	Clostridiales_unclassified	Clostridiales_unclassified
Otu000233	fourth-fifth	>50%	Firmicutes	Clostridia	Clostridiales	Clostridiaceae_1	Clostridium_sensu_stricto
Otu000235	fourth-fifth	>50%	Firmicutes	Clostridia	Clostridiales	Clostridiales_unclassified	Clostridiales_unclassified
Otu000236	fourth-fifth	>50%	Firmicutes	Clostridia	Clostridiales	Ruminococcaceae	Ruminococcaceae_unclassified
Otu000240	fourth-fifth	>50%	Firmicutes	Clostridia	Clostridiales	Lachnospiraceae	Coprococcus
Otu000242	fourth-fifth	>50%	Firmicutes	Clostridia	Clostridiales	Ruminococcaceae	Subdoligranulum
Otu000245	fourth-fifth	>50%	Firmicutes	Clostridia	Clostridiales	Lachnospiraceae	Lachnospiraceae_unclassified
Otu000246	fourth-fifth	>50%	Firmicutes	Clostridia	Clostridiales	Lachnospiraceae	Blautia
Otu000249	fourth-fifth	>50%	Firmicutes	Clostridia	Clostridiales	Clostridiales_unclassified	Clostridiales_unclassified
Otu000250	fourth-fifth	>50%	Firmicutes	Clostridia	Clostridiales	Ruminococcaceae	Oscillibacter
Otu000252	fourth-fifth	>50%	Firmicutes	Clostridia	Clostridiales	Lachnospiraceae	Fusicatenibacter
Otu000253	fourth-fifth	>50%	Firmicutes	Negativicutes	Selenomonadales	Veillonellaceae	Dialister
Otu000257	fourth-fifth	>50%	Firmicutes	Clostridia	Clostridiales	Lachnospiraceae	Lachnospiraceae_unclassified
Otu000261	fourth-fifth	>50%	Bacteria_unclassified	Bacteria_unclassified	Bacteria_unclassified	Bacteria_unclassified	Bacteria_unclassified
Otu000268	fourth-fifth	>50%	Actinobacteria	Actinobacteria	Coriobacteriales	Coriobacteriaceae	Olsenella
Otu000272	fourth-fifth	>50%	Firmicutes	Bacilli	Lactobacillales	Lactobacillaceae	Lactobacillus
Otu000277	fourth-fifth	>50%	Bacteroidetes	Bacteroidia	Bacteroidales	Bacteroidaceae	Bacteroides
Otu000280	fourth-fifth	>50%	Actinobacteria	Actinobacteria	Coriobacteriales	Coriobacteriaceae	Collinsella
Otu000285	fourth-fifth	>50%	Bacteria_unclassified	Bacteria_unclassified	Bacteria_unclassified	Bacteria_unclassified	Bacteria_unclassified
Otu000292	fourth-fifth	>50%	Firmicutes	Clostridia	Clostridiales	Lachnospiraceae	Lachnospiraceae_unclassified
Otu000299	fourth-fifth	>50%	Firmicutes	Clostridia	Clostridiales	Lachnospiraceae	Blautia
Otu000323	fourth-fifth	>50%	Firmicutes	Clostridia	Clostridiales	Lachnospiraceae	Roseburia
Otu000328	fourth-fifth	>50%	Spirochaetes	Spirochaetia	Spirochaetales	Spirochaetaceae	Treponema
Otu000330	fourth-fifth	>50%	Bacteria_unclassified	Bacteria_unclassified	Bacteria_unclassified	Bacteria_unclassified	Bacteria_unclassified
Otu000336	fourth-fifth	>50%	Firmicutes	Clostridia	Clostridiales	Lachnospiraceae	Blautia
Otu000344	fourth-fifth	>50%	Firmicutes	Clostridia	Clostridiales	Ruminococcaceae	Intestinimonas
Otu000354	fourth-fifth	>50%	Firmicutes	Clostridia	Clostridiales	Ruminococcaceae	Ruminococcaceae_unclassified
Otu000356	fourth-fifth	>50%	Proteobacteria	Proteobacteria_unclassified	Proteobacteria_unclassified	Proteobacteria_unclassified	Proteobacteria_unclassified
Otu000358	fourth-fifth	>50%	Firmicutes	Clostridia	Clostridiales	Ruminococcaceae	Ruminococcaceae_unclassified
Otu000360	fourth-fifth	>50%	Firmicutes	Clostridia	Clostridiales	Clostridiales_unclassified	Clostridiales_unclassified
Otu000362	fourth-fifth	>50%	Bacteroidetes	Bacteroidia	Bacteroidales	Porphyromonadaceae	Barnesiella
Otu000371	fourth-fifth	>50%	Actinobacteria	Actinobacteria	Coriobacteriales	Coriobacteriaceae	Senegalimassilia
Otu000372	fourth-fifth	>50%	Bacteria_unclassified	Bacteria_unclassified	Bacteria_unclassified	Bacteria_unclassified	Bacteria_unclassified
Otu000374	fourth-fifth	>50%	Firmicutes	Negativicutes	Selenomonadales	Veillonellaceae	Veillonellaceae_unclassified
Otu000375	fourth-fifth	>50%	Firmicutes	Clostridia	Clostridiales	Peptococcaceae_1	Peptococcus
Otu000376	fourth-fifth	>50%	Firmicutes	Clostridia	Clostridiales	Ruminococcaceae	Oscillibacter
Otu000379	fourth-fifth	>50%	Firmicutes	Clostridia	Clostridiales	Ruminococcaceae	Ruminococcaceae_unclassified
Otu000384	fourth-fifth	>50%	Actinobacteria	Actinobacteria	Bifidobacteriales	Bifidobacteriaceae	Pseudoscardovia
Otu000385	fourth-fifth	>50%	Firmicutes	Clostridia	Clostridiales	Ruminococcaceae	Ruminococcaceae_unclassified
Otu000388	fourth-fifth	>50%	Firmicutes	Clostridia	Clostridiales	Ruminococcaceae	Ruminococcaceae_unclassified
Otu000390	fourth-fifth	>50%	Bacteria_unclassified	Bacteria_unclassified	Bacteria_unclassified	Bacteria_unclassified	Bacteria_unclassified
Otu000391	fourth-fifth	>50%	Firmicutes	Clostridia	Clostridiales	Lachnospiraceae	Lachnospiraceae_unclassified
Otu000393	fourth-fifth	>50%	Firmicutes	Clostridia	Clostridiales	Ruminococcaceae	Ruminococcus
Otu000397	fourth-fifth	>50%	Firmicutes	Clostridia	Clostridiales	Lachnospiraceae	Lachnospiraceae_unclassified
Otu000402	fourth-fifth	>50%	Firmicutes	Negativicutes	Selenomonadales	Veillonellaceae	Mitsuokella
Otu000411	fourth-fifth	>50%	Actinobacteria	Actinobacteria	Bifidobacteriales	Bifidobacteriaceae	Bifidobacterium
Otu000412	fourth-fifth	>50%	Firmicutes	Clostridia	Clostridiales	Ruminococcaceae	Oscillibacter
Otu000416	fourth-fifth	>50%	Firmicutes	Clostridia	Clostridiales	Ruminococcaceae	Ruminococcaceae_unclassified
Otu000434	fourth-fifth	>50%	Firmicutes	Clostridia	Clostridiales	Ruminococcaceae	Ruminococcaceae_unclassified
Otu000436	fourth-fifth	>50%	Actinobacteria	Actinobacteria	Coriobacteriales	Coriobacteriaceae	Olsenella
Otu000440	fourth-fifth	>50%	Firmicutes	Clostridia	Clostridiales	Ruminococcaceae	Ruminococcaceae_unclassified
Otu000441	fourth-fifth	>50%	Actinobacteria	Actinobacteria	Coriobacteriales	Coriobacteriaceae	Olsenella
Otu000447	fourth-fifth	>50%	Bacteria_unclassified	Bacteria_unclassified	Bacteria_unclassified	Bacteria_unclassified	Bacteria_unclassified
Otu000449	fourth-fifth	>50%	Bacteroidetes	Bacteroidia	Bacteroidales	Prevotellaceae	Prevotella
Otu000461	fourth-fifth	>50%	Firmicutes	Clostridia	Clostridiales	Ruminococcaceae	Oscillibacter
Otu000464	fourth-fifth	>50%	Firmicutes	Clostridia	Clostridiales	Lachnospiraceae	Lachnospiraceae_unclassified
Otu000469	fourth-fifth	>50%	Bacteroidetes	Bacteroidia	Bacteroidales	Rikenellaceae	Alistipes
Otu000477	fourth-fifth	>50%	Firmicutes	Firmicutes_unclassified	Firmicutes_unclassified	Firmicutes_unclassified	Firmicutes_unclassified
Otu000489	fourth-fifth	>50%	Firmicutes	Clostridia	Clostridiales	Lachnospiraceae	Coprococcus
Otu000492	fourth-fifth	>50%	Firmicutes	Clostridia	Clostridiales	Lachnospiraceae	Lachnospiraceae_unclassified
Otu000493	fourth-fifth	>50%	Firmicutes	Clostridia	Clostridiales	Clostridiaceae_1	Clostridiaceae_1_unclassified
Otu000501	fourth-fifth	>50%	Firmicutes	Negativicutes	Selenomonadales	Veillonellaceae	Megasphaera
Otu000508	fourth-fifth	>50%	Bacteria_unclassified	Bacteria_unclassified	Bacteria_unclassified	Bacteria_unclassified	Bacteria_unclassified
Otu000516	fourth-fifth	>50%	Firmicutes	Clostridia	Clostridiales	Lachnospiraceae	Lachnospiraceae_unclassified
Otu000526	fourth-fifth	>50%	Firmicutes	Clostridia	Clostridiales	Ruminococcaceae	Ruminococcaceae_unclassified
Otu000540	fourth-fifth	>50%	Firmicutes	Clostridia	Clostridiales	Clostridiales_unclassified	Clostridiales_unclassified
Otu000545	fourth-fifth	>50%	Firmicutes	Clostridia	Clostridiales	Peptostreptococcaceae	Terrisporobacter
Otu000552	fourth-fifth	>50%	Firmicutes	Clostridia	Clostridiales	Lachnospiraceae	Lachnospiraceae_unclassified
Otu000560	fourth-fifth	>50%	Firmicutes	Clostridia	Clostridiales	Ruminococcaceae	Ruminococcaceae_unclassified
Otu000572	fourth-fifth	>50%	Firmicutes	Clostridia	Clostridiales	Lachnospiraceae	Lachnospiraceae_unclassified
Otu000583	fourth-fifth	>50%	Firmicutes	Clostridia	Clostridiales	Clostridiales_Incertae_Sedis_XIII	Clostridiales_Incertae_Sedis_XIII_unclassified
Otu000593	fourth-fifth	>50%	Firmicutes	Clostridia	Clostridiales	Ruminococcaceae	Intestinimonas
Otu000596	fourth-fifth	>50%	Firmicutes	Clostridia	Clostridiales	Clostridiales_unclassified	Clostridiales_unclassified
Otu000601	fourth-fifth	>50%	Bacteroidetes	Bacteroidia	Bacteroidales	Bacteroidales_unclassified	Bacteroidales_unclassified
Otu000603	fourth-fifth	>50%	Actinobacteria	Actinobacteria	Coriobacteriales	Coriobacteriaceae	Collinsella
Otu000653	fourth-fifth	>50%	Firmicutes	Clostridia	Clostridiales	Lachnospiraceae	Lachnospiraceae_unclassified
Otu000659	fourth-fifth	>50%	Firmicutes	Firmicutes_unclassified	Firmicutes_unclassified	Firmicutes_unclassified	Firmicutes_unclassified
Otu000665	fourth-fifth	>50%	Firmicutes	Clostridia	Clostridiales	Ruminococcaceae	Pseudoflavonifractor
Otu000669	fourth-fifth	>50%	Firmicutes	Clostridia	Clostridiales	Ruminococcaceae	Ruminococcaceae_unclassified
Otu000682	fourth-fifth	>50%	Firmicutes	Clostridia	Clostridiales	Lachnospiraceae	Lachnospiraceae_unclassified
Otu000688	fourth-fifth	>50%	Bacteria_unclassified	Bacteria_unclassified	Bacteria_unclassified	Bacteria_unclassified	Bacteria_unclassified
Otu000709	fourth-fifth	>50%	Firmicutes	Clostridia	Clostridiales	Lachnospiraceae	Lachnospiraceae_unclassified
Otu000710	fourth-fifth	>50%	Bacteria_unclassified	Bacteria_unclassified	Bacteria_unclassified	Bacteria_unclassified	Bacteria_unclassified
Otu000714	fourth-fifth	>50%	Firmicutes	Clostridia	Clostridiales	Ruminococcaceae	Ruminococcaceae_unclassified
Otu000715	fourth-fifth	>50%	Firmicutes	Clostridia	Clostridiales	Ruminococcaceae	Subdoligranulum
Otu000766	fourth-fifth	>50%	Bacteria_unclassified	Bacteria_unclassified	Bacteria_unclassified	Bacteria_unclassified	Bacteria_unclassified
Otu000784	fourth-fifth	>50%	Bacteria_unclassified	Bacteria_unclassified	Bacteria_unclassified	Bacteria_unclassified	Bacteria_unclassified
Otu000834	fourth-fifth	>50%	Firmicutes	Clostridia	Clostridiales	Ruminococcaceae	Ruminococcaceae_unclassified
Otu000848	fourth-fifth	>50%	Firmicutes	Clostridia	Clostridiales	Ruminococcaceae	Ruminococcaceae_unclassified
Otu000855	fourth-fifth	>50%	Bacteria_unclassified	Bacteria_unclassified	Bacteria_unclassified	Bacteria_unclassified	Bacteria_unclassified
Otu000879	fourth-fifth	>50%	Actinobacteria	Actinobacteria	Actinomycetales	Propionibacteriaceae	Propionibacterium
Otu000885	fourth-fifth	>50%	Firmicutes	Clostridia	Clostridiales	Eubacteriaceae	Pseudoramibacter
Otu000894	fourth-fifth	>50%	Firmicutes	Clostridia	Clostridiales	Eubacteriaceae	Eubacterium
Otu000919	fourth-fifth	>50%	Firmicutes	Clostridia	Clostridiales	Ruminococcaceae	Ruminococcaceae_unclassified
Otu000934	fourth-fifth	>50%	Proteobacteria	Betaproteobacteria	Burkholderiales	Alcaligenaceae	Pelistega
Otu000939	fourth-fifth	>50%	Firmicutes	Bacilli	Lactobacillales	Streptococcaceae	Streptococcus
Otu000966	fourth-fifth	>50%	Firmicutes	Clostridia	Clostridiales	Lachnospiraceae	Lachnospiraceae_unclassified
Otu000993	fourth-fifth	>50%	Firmicutes	Clostridia	Clostridiales	Ruminococcaceae	Ruminococcaceae_unclassified
Otu000994	fourth-fifth	>50%	Firmicutes	Clostridia	Clostridiales	Lachnospiraceae	Lachnospiraceae_unclassified
Otu001004	fourth-fifth	>50%	Firmicutes	Clostridia	Clostridiales	Ruminococcaceae	Ruminococcaceae_unclassified
Otu001011	fourth-fifth	>50%	Bacteria_unclassified	Bacteria_unclassified	Bacteria_unclassified	Bacteria_unclassified	Bacteria_unclassified
Otu001029	fourth-fifth	>50%	Tenericutes	Mollicutes	Anaeroplasmatales	Anaeroplasmataceae	Asteroleplasma
Otu001067	fourth-fifth	>50%	Firmicutes	Clostridia	Clostridiales	Clostridiales_unclassified	Clostridiales_unclassified
Otu001069	fourth-fifth	>50%	Proteobacteria	Proteobacteria_unclassified	Proteobacteria_unclassified	Proteobacteria_unclassified	Proteobacteria_unclassified
Otu001073	fourth-fifth	>50%	Firmicutes	Clostridia	Clostridiales	Ruminococcaceae	Ruminococcaceae_unclassified
Otu001093	fourth-fifth	>50%	Firmicutes	Negativicutes	Selenomonadales	Acidaminococcaceae	Phascolarctobacterium
Otu001095	fourth-fifth	>50%	Firmicutes	Erysipelotrichia	Erysipelotrichales	Erysipelotrichaceae	Erysipelotrichaceae_unclassified
Otu001114	fourth-fifth	>50%	Firmicutes	Clostridia	Clostridiales	Lachnospiraceae	Blautia
Otu001134	fourth-fifth	>50%	Firmicutes	Clostridia	Clostridiales	Ruminococcaceae	Faecalibacterium
Otu001149	fourth-fifth	>50%	Actinobacteria	Actinobacteria	Coriobacteriales	Coriobacteriaceae	Coriobacteriaceae_unclassified
Otu001169	fourth-fifth	>50%	Firmicutes	Negativicutes	Selenomonadales	Veillonellaceae	Allisonella
Otu001193	fourth-fifth	>50%	Firmicutes	Clostridia	Clostridiales	Clostridiales_unclassified	Clostridiales_unclassified
Otu001214	fourth-fifth	>50%	Firmicutes	Clostridia	Clostridiales	Ruminococcaceae	Ruminococcaceae_unclassified
Otu001231	fourth-fifth	>50%	Firmicutes	Clostridia	Clostridiales	Lachnospiraceae	Lachnospiraceae_unclassified
Otu001402	fourth-fifth	>50%	Firmicutes	Clostridia	Clostridiales	Lachnospiraceae	Lachnospiraceae_unclassified
Otu001538	fourth-fifth	>50%	Firmicutes	Clostridia	Clostridiales	Ruminococcaceae	Ruminococcaceae_unclassified
Otu001541	fourth-fifth	>50%	Actinobacteria	Actinobacteria_unclassified	Actinobacteria_unclassified	Actinobacteria_unclassified	Actinobacteria_unclassified
Otu001722	fourth-fifth	>50%	Firmicutes	Clostridia	Clostridiales	Ruminococcaceae	Ruminococcaceae_unclassified
Otu001731	fourth-fifth	>50%	Bacteroidetes	Bacteroidia	Bacteroidales	Prevotellaceae	Prevotella
Otu001734	fourth-fifth	>50%	Proteobacteria	Betaproteobacteria	Burkholderiales	Sutterellaceae	Sutterella
Otu001817	fourth-fifth	>50%	Firmicutes	Clostridia	Clostridiales	Lachnospiraceae	Lachnospiraceae_unclassified
Otu001906	fourth-fifth	>50%	Bacteroidetes	Bacteroidia	Bacteroidales	Prevotellaceae	Prevotella
Otu001911	fourth-fifth	>50%	Firmicutes	Clostridia	Clostridiales	Ruminococcaceae	Ruminococcaceae_unclassified
Otu002879	fourth-fifth	>50%	Bacteroidetes	Bacteroidia	Bacteroidales	Prevotellaceae	Prevotella
Otu000001	fifth-sixth	>50%	Bacteroidetes	Bacteroidia	Bacteroidales	Prevotellaceae	Prevotella
Otu000002	fifth-sixth	>50%	Firmicutes	Negativicutes	Selenomonadales	Veillonellaceae	Megamonas
Otu000003	fifth-sixth	>50%	Firmicutes	Clostridia	Clostridiales	Ruminococcaceae	Faecalibacterium
Otu000004	fifth-sixth	>50%	Firmicutes	Negativicutes	Selenomonadales	Veillonellaceae	Megasphaera
Otu000005	fifth-sixth	>50%	Firmicutes	Clostridia	Clostridiales	Ruminococcaceae	Faecalibacterium
Otu000006	fifth-sixth	>50%	Actinobacteria	Actinobacteria	Bifidobacteriales	Bifidobacteriaceae	Bifidobacterium
Otu000007	fifth-sixth	>50%	Bacteroidetes	Bacteroidia	Bacteroidales	Prevotellaceae	Prevotella
Otu000008	fifth-sixth	>50%	Firmicutes	Clostridia	Clostridiales	Ruminococcaceae	Ruminococcaceae_unclassified
Otu000009	fifth-sixth	>50%	Bacteroidetes	Bacteroidia	Bacteroidales	Prevotellaceae	Alloprevotella
Otu000010	fifth-sixth	>50%	Bacteroidetes	Bacteroidia	Bacteroidales	Prevotellaceae	Alloprevotella
Otu000011	fifth-sixth	>50%	Proteobacteria	Gammaproteobacteria	Aeromonadales	Succinivibrionaceae	Succinivibrio
Otu000012	fifth-sixth	>50%	Bacteroidetes	Bacteroidia	Bacteroidales	Prevotellaceae	Prevotella
Otu000015	fifth-sixth	>50%	Firmicutes	Negativicutes	Selenomonadales	Veillonellaceae	Veillonellaceae_unclassified
Otu000016	fifth-sixth	>50%	Bacteroidetes	Bacteroidia	Bacteroidales	Prevotellaceae	Prevotella
Otu000017	fifth-sixth	>50%	Firmicutes	Bacilli	Lactobacillales	Streptococcaceae	Streptococcus
Otu000018	fifth-sixth	>50%	Proteobacteria	Gammaproteobacteria	Pasteurellales	Pasteurellaceae	Gallibacterium
Otu000019	fifth-sixth	>50%	Bacteroidetes	Bacteroidia	Bacteroidales	Bacteroidales_unclassified	Bacteroidales_unclassified
Otu000024	fifth-sixth	>50%	Bacteroidetes	Bacteroidia	Bacteroidales	Prevotellaceae	Prevotella
Otu000025	fifth-sixth	>50%	Bacteroidetes	Bacteroidia	Bacteroidales	Bacteroidaceae	Bacteroides
Otu000026	fifth-sixth	>50%	Bacteroidetes	Bacteroidia	Bacteroidales	Prevotellaceae	Prevotella
Otu000027	fifth-sixth	>50%	Firmicutes	Clostridia	Clostridiales	Lachnospiraceae	Blautia
Otu000028	fifth-sixth	>50%	Bacteroidetes	Bacteroidia	Bacteroidales	Prevotellaceae	Prevotella
Otu000032	fifth-sixth	>50%	Bacteroidetes	Bacteroidia	Bacteroidales	Prevotellaceae	Alloprevotella
Otu000034	fifth-sixth	>50%	Bacteroidetes	Bacteroidia	Bacteroidales	Prevotellaceae	Alloprevotella
Otu000038	fifth-sixth	>50%	Firmicutes	Negativicutes	Selenomonadales	Acidaminococcaceae	Acidaminococcus
Otu000039	fifth-sixth	>50%	Firmicutes	Erysipelotrichia	Erysipelotrichales	Erysipelotrichaceae	Erysipelotrichaceae_unclassified
Otu000040	fifth-sixth	>50%	Firmicutes	Negativicutes	Selenomonadales	Veillonellaceae	Mitsuokella
Otu000042	fifth-sixth	>50%	Bacteroidetes	Bacteroidia	Bacteroidales	Bacteroidales_unclassified	Bacteroidales_unclassified
Otu000046	fifth-sixth	>50%	Firmicutes	Clostridia	Clostridiales	Ruminococcaceae	Ruminococcaceae_unclassified
Otu000047	fifth-sixth	>50%	Bacteroidetes	Bacteroidia	Bacteroidales	Bacteroidaceae	Bacteroides
Otu000049	fifth-sixth	>50%	Bacteroidetes	Bacteroidia	Bacteroidales	Prevotellaceae	Paraprevotella
Otu000050	fifth-sixth	>50%	Bacteroidetes	Bacteroidetes_unclassified	Bacteroidetes_unclassified	Bacteroidetes_unclassified	Bacteroidetes_unclassified
Otu000051	fifth-sixth	>50%	Bacteroidetes	Bacteroidia	Bacteroidales	Porphyromonadaceae	Porphyromonadaceae_unclassified
Otu000052	fifth-sixth	>50%	Firmicutes	Clostridia	Clostridiales	Clostridiales_unclassified	Clostridiales_unclassified
Otu000053	fifth-sixth	>50%	Bacteroidetes	Bacteroidetes_unclassified	Bacteroidetes_unclassified	Bacteroidetes_unclassified	Bacteroidetes_unclassified
Otu000054	fifth-sixth	>50%	Firmicutes	Clostridia	Clostridiales	Lachnospiraceae	Blautia
Otu000055	fifth-sixth	>50%	Firmicutes	Clostridia	Clostridiales	Ruminococcaceae	Ruminococcaceae_unclassified
Otu000056	fifth-sixth	>50%	Bacteroidetes	Bacteroidia	Bacteroidales	Prevotellaceae	Prevotella
Otu000057	fifth-sixth	>50%	Firmicutes	Clostridia	Clostridiales	Lachnospiraceae	Ruminococcus2
Otu000058	fifth-sixth	>50%	Firmicutes	Clostridia	Clostridiales	Lachnospiraceae	Lachnospiraceae_unclassified
Otu000059	fifth-sixth	>50%	Firmicutes	Clostridia	Clostridiales	Ruminococcaceae	Butyricicoccus
Otu000065	fifth-sixth	>50%	Firmicutes	Erysipelotrichia	Erysipelotrichales	Erysipelotrichaceae	Holdemanella
Otu000070	fifth-sixth	>50%	Bacteroidetes	Bacteroidia	Bacteroidales	Porphyromonadaceae	Odoribacter
Otu000071	fifth-sixth	>50%	Firmicutes	Clostridia	Clostridiales	Clostridiales_unclassified	Clostridiales_unclassified
Otu000072	fifth-sixth	>50%	Firmicutes	Clostridia	Clostridiales	Ruminococcaceae	Ruminococcaceae_unclassified
Otu000073	fifth-sixth	>50%	Bacteroidetes	Bacteroidia	Bacteroidales	Prevotellaceae	Prevotella
Otu000075	fifth-sixth	>50%	Firmicutes	Clostridia	Clostridiales	Lachnospiraceae	Roseburia
Otu000076	fifth-sixth	>50%	Firmicutes	Clostridia	Clostridiales	Ruminococcaceae	Ruminococcaceae_unclassified
Otu000080	fifth-sixth	>50%	Firmicutes	Clostridia	Clostridiales	Lachnospiraceae	Dorea
Otu000081	fifth-sixth	>50%	Bacteroidetes	Bacteroidia	Bacteroidales	Prevotellaceae	Alloprevotella
Otu000087	fifth-sixth	>50%	Firmicutes	Clostridia	Clostridiales	Clostridiales_unclassified	Clostridiales_unclassified
Otu000090	fifth-sixth	>50%	Proteobacteria	Betaproteobacteria	Burkholderiales	Sutterellaceae	Sutterella
Otu000091	fifth-sixth	>50%	Bacteroidetes	Bacteroidia	Bacteroidales	Bacteroidaceae	Bacteroides
Otu000092	fifth-sixth	>50%	Firmicutes	Clostridia	Clostridiales	Clostridiaceae_1	Clostridium_sensu_stricto
Otu000093	fifth-sixth	>50%	Bacteroidetes	Bacteroidia	Bacteroidales	Porphyromonadaceae	Parabacteroides
Otu000098	fifth-sixth	>50%	Firmicutes	Clostridia	Clostridiales	Lachnospiraceae	Dorea
Otu000099	fifth-sixth	>50%	Firmicutes	Clostridia	Clostridiales	Lachnospiraceae	Lachnospiraceae_unclassified
Otu000100	fifth-sixth	>50%	Bacteroidetes	Bacteroidia	Bacteroidales	Prevotellaceae	Prevotella
Otu000101	fifth-sixth	>50%	Firmicutes	Clostridia	Clostridiales	Lachnospiraceae	Anaerostipes
Otu000102	fifth-sixth	>50%	Firmicutes	Bacilli	Lactobacillales	Lactobacillaceae	Lactobacillus
Otu000104	fifth-sixth	>50%	Bacteroidetes	Bacteroidia	Bacteroidales	Bacteroidaceae	Bacteroides
Otu000106	fifth-sixth	>50%	Proteobacteria	Deltaproteobacteria	Desulfovibrionales	Desulfovibrionaceae	Desulfovibrio
Otu000108	fifth-sixth	>50%	Firmicutes	Erysipelotrichia	Erysipelotrichales	Erysipelotrichaceae	Sharpea
Otu000111	fifth-sixth	>50%	Bacteroidetes	Bacteroidia	Bacteroidales	Prevotellaceae	Prevotella
Otu000112	fifth-sixth	>50%	Proteobacteria	Gammaproteobacteria	Pasteurellales	Pasteurellaceae	Gallibacterium
Otu000113	fifth-sixth	>50%	Firmicutes	Negativicutes	Selenomonadales	Veillonellaceae	Selenomonas
Otu000114	fifth-sixth	>50%	Bacteroidetes	Bacteroidia	Bacteroidales	Porphyromonadaceae	Parabacteroides
Otu000115	fifth-sixth	>50%	Firmicutes	Clostridia	Clostridiales	Ruminococcaceae	Faecalibacterium
Otu000118	fifth-sixth	>50%	Bacteroidetes	Bacteroidia	Bacteroidales	Prevotellaceae	Prevotella
Otu000119	fifth-sixth	>50%	Firmicutes	Clostridia	Clostridiales	Lachnospiraceae	Lachnospiraceae_unclassified
Otu000120	fifth-sixth	>50%	Bacteroidetes	Bacteroidia	Bacteroidales	Bacteroidaceae	Bacteroides
Otu000121	fifth-sixth	>50%	Firmicutes	Clostridia	Clostridiales	Ruminococcaceae	Ruminococcus
Otu000133	fifth-sixth	>50%	Firmicutes	Clostridia	Clostridiales	Ruminococcaceae	Ruminococcaceae_unclassified
Otu000142	fifth-sixth	>50%	Firmicutes	Clostridia	Clostridiales	Clostridiales_unclassified	Clostridiales_unclassified
Otu000145	fifth-sixth	>50%	Firmicutes	Clostridia	Clostridiales	Clostridiales_unclassified	Clostridiales_unclassified
Otu000150	fifth-sixth	>50%	Firmicutes	Clostridia	Clostridiales	Ruminococcaceae	Ruminococcaceae_unclassified
Otu000154	fifth-sixth	>50%	Firmicutes	Clostridia	Clostridiales	Lachnospiraceae	Ruminococcus2
Otu000156	fifth-sixth	>50%	Firmicutes	Clostridia	Clostridiales	Ruminococcaceae	Ruminococcaceae_unclassified
Otu000157	fifth-sixth	>50%	Firmicutes	Clostridia	Clostridiales	Ruminococcaceae	Ruminococcaceae_unclassified
Otu000158	fifth-sixth	>50%	Firmicutes	Clostridia	Clostridiales	Lachnospiraceae	Clostridium_XlVb
Otu000161	fifth-sixth	>50%	Firmicutes	Bacilli	Lactobacillales	Enterococcaceae	Enterococcus
Otu000164	fifth-sixth	>50%	Firmicutes	Clostridia	Clostridiales	Peptostreptococcaceae	Romboutsia
Otu000165	fifth-sixth	>50%	Firmicutes	Clostridia	Clostridiales	Clostridiales_unclassified	Clostridiales_unclassified
Otu000169	fifth-sixth	>50%	Firmicutes	Clostridia	Clostridiales	Ruminococcaceae	Pseudoflavonifractor
Otu000170	fifth-sixth	>50%	Bacteroidetes	Bacteroidia	Bacteroidales	Bacteroidales_unclassified	Bacteroidales_unclassified
Otu000176	fifth-sixth	>50%	Firmicutes	Clostridia	Clostridiales	Clostridiales_unclassified	Clostridiales_unclassified
Otu000177	fifth-sixth	>50%	Bacteroidetes	Bacteroidetes_unclassified	Bacteroidetes_unclassified	Bacteroidetes_unclassified	Bacteroidetes_unclassified
Otu000180	fifth-sixth	>50%	Firmicutes	Clostridia	Clostridiales	Lachnospiraceae	Coprococcus
Otu000181	fifth-sixth	>50%	Actinobacteria	Actinobacteria	Coriobacteriales	Coriobacteriaceae	Olsenella
Otu000184	fifth-sixth	>50%	Firmicutes	Clostridia	Clostridiales	Ruminococcaceae	Ruminococcaceae_unclassified
Otu000185	fifth-sixth	>50%	Bacteroidetes	Bacteroidia	Bacteroidales	Prevotellaceae	Prevotella
Otu000186	fifth-sixth	>50%	Firmicutes	Negativicutes	Selenomonadales	Acidaminococcaceae	Succiniclasticum
Otu000187	fifth-sixth	>50%	Bacteroidetes	Bacteroidia	Bacteroidales	Prevotellaceae	Prevotella
Otu000188	fifth-sixth	>50%	Firmicutes	Clostridia	Clostridiales	Ruminococcaceae	Ruminococcaceae_unclassified
Otu000189	fifth-sixth	>50%	Bacteroidetes	Bacteroidia	Bacteroidales	Porphyromonadaceae	Porphyromonadaceae_unclassified
Otu000191	fifth-sixth	>50%	Firmicutes	Clostridia	Clostridiales	Lachnospiraceae	Lachnospiraceae_unclassified
Otu000200	fifth-sixth	>50%	Firmicutes	Clostridia	Clostridiales	Lachnospiraceae	Lachnospiraceae_unclassified
Otu000202	fifth-sixth	>50%	Actinobacteria	Actinobacteria	Coriobacteriales	Coriobacteriaceae	Olsenella
Otu000204	fifth-sixth	>50%	Firmicutes	Clostridia	Clostridiales	Lachnospiraceae	Lachnospiraceae_unclassified
Otu000207	fifth-sixth	>50%	Firmicutes	Clostridia	Clostridiales	Lachnospiraceae	Lachnospiraceae_unclassified
Otu000211	fifth-sixth	>50%	Firmicutes	Clostridia	Clostridiales	Lachnospiraceae	Lachnospiraceae_unclassified
Otu000214	fifth-sixth	>50%	Firmicutes	Clostridia	Clostridiales	Ruminococcaceae	Ruminococcaceae_unclassified
Otu000217	fifth-sixth	>50%	Firmicutes	Clostridia	Clostridiales	Lachnospiraceae	Lachnospiraceae_unclassified
Otu000222	fifth-sixth	>50%	Firmicutes	Clostridia	Clostridiales	Lachnospiraceae	Blautia
Otu000227	fifth-sixth	>50%	Firmicutes	Erysipelotrichia	Erysipelotrichales	Erysipelotrichaceae	Turicibacter
Otu000228	fifth-sixth	>50%	Firmicutes	Clostridia	Clostridiales	Lachnospiraceae	Lachnospiraceae_unclassified
Otu000229	fifth-sixth	>50%	Firmicutes	Clostridia	Clostridiales	Lachnospiraceae	Lachnospiraceae_unclassified
Otu000232	fifth-sixth	>50%	Firmicutes	Clostridia	Clostridiales	Clostridiales_unclassified	Clostridiales_unclassified
Otu000233	fifth-sixth	>50%	Firmicutes	Clostridia	Clostridiales	Clostridiaceae_1	Clostridium_sensu_stricto
Otu000235	fifth-sixth	>50%	Firmicutes	Clostridia	Clostridiales	Clostridiales_unclassified	Clostridiales_unclassified
Otu000236	fifth-sixth	>50%	Firmicutes	Clostridia	Clostridiales	Ruminococcaceae	Ruminococcaceae_unclassified
Otu000240	fifth-sixth	>50%	Firmicutes	Clostridia	Clostridiales	Lachnospiraceae	Coprococcus
Otu000242	fifth-sixth	>50%	Firmicutes	Clostridia	Clostridiales	Ruminococcaceae	Subdoligranulum
Otu000245	fifth-sixth	>50%	Firmicutes	Clostridia	Clostridiales	Lachnospiraceae	Lachnospiraceae_unclassified
Otu000246	fifth-sixth	>50%	Firmicutes	Clostridia	Clostridiales	Lachnospiraceae	Blautia
Otu000249	fifth-sixth	>50%	Firmicutes	Clostridia	Clostridiales	Clostridiales_unclassified	Clostridiales_unclassified
Otu000250	fifth-sixth	>50%	Firmicutes	Clostridia	Clostridiales	Ruminococcaceae	Oscillibacter
Otu000252	fifth-sixth	>50%	Firmicutes	Clostridia	Clostridiales	Lachnospiraceae	Fusicatenibacter
Otu000253	fifth-sixth	>50%	Firmicutes	Negativicutes	Selenomonadales	Veillonellaceae	Dialister
Otu000257	fifth-sixth	>50%	Firmicutes	Clostridia	Clostridiales	Lachnospiraceae	Lachnospiraceae_unclassified
Otu000261	fifth-sixth	>50%	Bacteria_unclassified	Bacteria_unclassified	Bacteria_unclassified	Bacteria_unclassified	Bacteria_unclassified
Otu000264	fifth-sixth	>50%	Bacteroidetes	Bacteroidia	Bacteroidales	Bacteroidaceae	Bacteroides
Otu000268	fifth-sixth	>50%	Actinobacteria	Actinobacteria	Coriobacteriales	Coriobacteriaceae	Olsenella
Otu000277	fifth-sixth	>50%	Bacteroidetes	Bacteroidia	Bacteroidales	Bacteroidaceae	Bacteroides
Otu000285	fifth-sixth	>50%	Bacteria_unclassified	Bacteria_unclassified	Bacteria_unclassified	Bacteria_unclassified	Bacteria_unclassified
Otu000291	fifth-sixth	>50%	Firmicutes	Firmicutes_unclassified	Firmicutes_unclassified	Firmicutes_unclassified	Firmicutes_unclassified
Otu000292	fifth-sixth	>50%	Firmicutes	Clostridia	Clostridiales	Lachnospiraceae	Lachnospiraceae_unclassified
Otu000299	fifth-sixth	>50%	Firmicutes	Clostridia	Clostridiales	Lachnospiraceae	Blautia
Otu000323	fifth-sixth	>50%	Firmicutes	Clostridia	Clostridiales	Lachnospiraceae	Roseburia
Otu000328	fifth-sixth	>50%	Spirochaetes	Spirochaetia	Spirochaetales	Spirochaetaceae	Treponema
Otu000330	fifth-sixth	>50%	Bacteria_unclassified	Bacteria_unclassified	Bacteria_unclassified	Bacteria_unclassified	Bacteria_unclassified
Otu000336	fifth-sixth	>50%	Firmicutes	Clostridia	Clostridiales	Lachnospiraceae	Blautia
Otu000344	fifth-sixth	>50%	Firmicutes	Clostridia	Clostridiales	Ruminococcaceae	Intestinimonas
Otu000354	fifth-sixth	>50%	Firmicutes	Clostridia	Clostridiales	Ruminococcaceae	Ruminococcaceae_unclassified
Otu000356	fifth-sixth	>50%	Proteobacteria	Proteobacteria_unclassified	Proteobacteria_unclassified	Proteobacteria_unclassified	Proteobacteria_unclassified
Otu000358	fifth-sixth	>50%	Firmicutes	Clostridia	Clostridiales	Ruminococcaceae	Ruminococcaceae_unclassified
Otu000360	fifth-sixth	>50%	Firmicutes	Clostridia	Clostridiales	Clostridiales_unclassified	Clostridiales_unclassified
Otu000362	fifth-sixth	>50%	Bacteroidetes	Bacteroidia	Bacteroidales	Porphyromonadaceae	Barnesiella
Otu000371	fifth-sixth	>50%	Actinobacteria	Actinobacteria	Coriobacteriales	Coriobacteriaceae	Senegalimassilia
Otu000372	fifth-sixth	>50%	Bacteria_unclassified	Bacteria_unclassified	Bacteria_unclassified	Bacteria_unclassified	Bacteria_unclassified
Otu000374	fifth-sixth	>50%	Firmicutes	Negativicutes	Selenomonadales	Veillonellaceae	Veillonellaceae_unclassified
Otu000375	fifth-sixth	>50%	Firmicutes	Clostridia	Clostridiales	Peptococcaceae_1	Peptococcus
Otu000376	fifth-sixth	>50%	Firmicutes	Clostridia	Clostridiales	Ruminococcaceae	Oscillibacter
Otu000379	fifth-sixth	>50%	Firmicutes	Clostridia	Clostridiales	Ruminococcaceae	Ruminococcaceae_unclassified
Otu000384	fifth-sixth	>50%	Actinobacteria	Actinobacteria	Bifidobacteriales	Bifidobacteriaceae	Pseudoscardovia
Otu000385	fifth-sixth	>50%	Firmicutes	Clostridia	Clostridiales	Ruminococcaceae	Ruminococcaceae_unclassified
Otu000388	fifth-sixth	>50%	Firmicutes	Clostridia	Clostridiales	Ruminococcaceae	Ruminococcaceae_unclassified
Otu000390	fifth-sixth	>50%	Bacteria_unclassified	Bacteria_unclassified	Bacteria_unclassified	Bacteria_unclassified	Bacteria_unclassified
Otu000391	fifth-sixth	>50%	Firmicutes	Clostridia	Clostridiales	Lachnospiraceae	Lachnospiraceae_unclassified
Otu000393	fifth-sixth	>50%	Firmicutes	Clostridia	Clostridiales	Ruminococcaceae	Ruminococcus
Otu000397	fifth-sixth	>50%	Firmicutes	Clostridia	Clostridiales	Lachnospiraceae	Lachnospiraceae_unclassified
Otu000411	fifth-sixth	>50%	Actinobacteria	Actinobacteria	Bifidobacteriales	Bifidobacteriaceae	Bifidobacterium
Otu000412	fifth-sixth	>50%	Firmicutes	Clostridia	Clostridiales	Ruminococcaceae	Oscillibacter
Otu000413	fifth-sixth	>50%	Bacteroidetes	Bacteroidia	Bacteroidales	Prevotellaceae	Prevotella
Otu000416	fifth-sixth	>50%	Firmicutes	Clostridia	Clostridiales	Ruminococcaceae	Ruminococcaceae_unclassified
Otu000434	fifth-sixth	>50%	Firmicutes	Clostridia	Clostridiales	Ruminococcaceae	Ruminococcaceae_unclassified
Otu000436	fifth-sixth	>50%	Actinobacteria	Actinobacteria	Coriobacteriales	Coriobacteriaceae	Olsenella
Otu000439	fifth-sixth	>50%	Bacteroidetes	Bacteroidia	Bacteroidales	Bacteroidales_unclassified	Bacteroidales_unclassified
Otu000440	fifth-sixth	>50%	Firmicutes	Clostridia	Clostridiales	Ruminococcaceae	Ruminococcaceae_unclassified
Otu000441	fifth-sixth	>50%	Actinobacteria	Actinobacteria	Coriobacteriales	Coriobacteriaceae	Olsenella
Otu000447	fifth-sixth	>50%	Bacteria_unclassified	Bacteria_unclassified	Bacteria_unclassified	Bacteria_unclassified	Bacteria_unclassified
Otu000449	fifth-sixth	>50%	Bacteroidetes	Bacteroidia	Bacteroidales	Prevotellaceae	Prevotella
Otu000461	fifth-sixth	>50%	Firmicutes	Clostridia	Clostridiales	Ruminococcaceae	Oscillibacter
Otu000464	fifth-sixth	>50%	Firmicutes	Clostridia	Clostridiales	Lachnospiraceae	Lachnospiraceae_unclassified
Otu000469	fifth-sixth	>50%	Bacteroidetes	Bacteroidia	Bacteroidales	Rikenellaceae	Alistipes
Otu000477	fifth-sixth	>50%	Firmicutes	Firmicutes_unclassified	Firmicutes_unclassified	Firmicutes_unclassified	Firmicutes_unclassified
Otu000489	fifth-sixth	>50%	Firmicutes	Clostridia	Clostridiales	Lachnospiraceae	Coprococcus
Otu000492	fifth-sixth	>50%	Firmicutes	Clostridia	Clostridiales	Lachnospiraceae	Lachnospiraceae_unclassified
Otu000493	fifth-sixth	>50%	Firmicutes	Clostridia	Clostridiales	Clostridiaceae_1	Clostridiaceae_1_unclassified
Otu000501	fifth-sixth	>50%	Firmicutes	Negativicutes	Selenomonadales	Veillonellaceae	Megasphaera
Otu000508	fifth-sixth	>50%	Bacteria_unclassified	Bacteria_unclassified	Bacteria_unclassified	Bacteria_unclassified	Bacteria_unclassified
Otu000516	fifth-sixth	>50%	Firmicutes	Clostridia	Clostridiales	Lachnospiraceae	Lachnospiraceae_unclassified
Otu000525	fifth-sixth	>50%	Bacteria_unclassified	Bacteria_unclassified	Bacteria_unclassified	Bacteria_unclassified	Bacteria_unclassified
Otu000526	fifth-sixth	>50%	Firmicutes	Clostridia	Clostridiales	Ruminococcaceae	Ruminococcaceae_unclassified
Otu000528	fifth-sixth	>50%	Firmicutes	Erysipelotrichia	Erysipelotrichales	Erysipelotrichaceae	Erysipelotrichaceae_unclassified
Otu000533	fifth-sixth	>50%	Firmicutes	Bacilli	Lactobacillales	Aerococcaceae	Aerococcus
Otu000540	fifth-sixth	>50%	Firmicutes	Clostridia	Clostridiales	Clostridiales_unclassified	Clostridiales_unclassified
Otu000545	fifth-sixth	>50%	Firmicutes	Clostridia	Clostridiales	Peptostreptococcaceae	Terrisporobacter
Otu000552	fifth-sixth	>50%	Firmicutes	Clostridia	Clostridiales	Lachnospiraceae	Lachnospiraceae_unclassified
Otu000560	fifth-sixth	>50%	Firmicutes	Clostridia	Clostridiales	Ruminococcaceae	Ruminococcaceae_unclassified
Otu000572	fifth-sixth	>50%	Firmicutes	Clostridia	Clostridiales	Lachnospiraceae	Lachnospiraceae_unclassified
Otu000583	fifth-sixth	>50%	Firmicutes	Clostridia	Clostridiales	Clostridiales_Incertae_Sedis_XIII	Clostridiales_Incertae_Sedis_XIII_unclassified
Otu000593	fifth-sixth	>50%	Firmicutes	Clostridia	Clostridiales	Ruminococcaceae	Intestinimonas
Otu000596	fifth-sixth	>50%	Firmicutes	Clostridia	Clostridiales	Clostridiales_unclassified	Clostridiales_unclassified
Otu000601	fifth-sixth	>50%	Bacteroidetes	Bacteroidia	Bacteroidales	Bacteroidales_unclassified	Bacteroidales_unclassified
Otu000603	fifth-sixth	>50%	Actinobacteria	Actinobacteria	Coriobacteriales	Coriobacteriaceae	Collinsella
Otu000624	fifth-sixth	>50%	Firmicutes	Clostridia	Clostridiales	Clostridiales_unclassified	Clostridiales_unclassified
Otu000626	fifth-sixth	>50%	Actinobacteria	Actinobacteria	Bifidobacteriales	Bifidobacteriaceae	Bifidobacterium
Otu000653	fifth-sixth	>50%	Firmicutes	Clostridia	Clostridiales	Lachnospiraceae	Lachnospiraceae_unclassified
Otu000659	fifth-sixth	>50%	Firmicutes	Firmicutes_unclassified	Firmicutes_unclassified	Firmicutes_unclassified	Firmicutes_unclassified
Otu000665	fifth-sixth	>50%	Firmicutes	Clostridia	Clostridiales	Ruminococcaceae	Pseudoflavonifractor
Otu000669	fifth-sixth	>50%	Firmicutes	Clostridia	Clostridiales	Ruminococcaceae	Ruminococcaceae_unclassified
Otu000677	fifth-sixth	>50%	Bacteria_unclassified	Bacteria_unclassified	Bacteria_unclassified	Bacteria_unclassified	Bacteria_unclassified
Otu000682	fifth-sixth	>50%	Firmicutes	Clostridia	Clostridiales	Lachnospiraceae	Lachnospiraceae_unclassified
Otu000688	fifth-sixth	>50%	Bacteria_unclassified	Bacteria_unclassified	Bacteria_unclassified	Bacteria_unclassified	Bacteria_unclassified
Otu000704	fifth-sixth	>50%	Firmicutes	Firmicutes_unclassified	Firmicutes_unclassified	Firmicutes_unclassified	Firmicutes_unclassified
Otu000709	fifth-sixth	>50%	Firmicutes	Clostridia	Clostridiales	Lachnospiraceae	Lachnospiraceae_unclassified
Otu000710	fifth-sixth	>50%	Bacteria_unclassified	Bacteria_unclassified	Bacteria_unclassified	Bacteria_unclassified	Bacteria_unclassified
Otu000714	fifth-sixth	>50%	Firmicutes	Clostridia	Clostridiales	Ruminococcaceae	Ruminococcaceae_unclassified
Otu000715	fifth-sixth	>50%	Firmicutes	Clostridia	Clostridiales	Ruminococcaceae	Subdoligranulum
Otu000725	fifth-sixth	>50%	Actinobacteria	Actinobacteria	Coriobacteriales	Coriobacteriaceae	Olsenella
Otu000748	fifth-sixth	>50%	Firmicutes	Clostridia	Clostridiales	Clostridiales_unclassified	Clostridiales_unclassified
Otu000766	fifth-sixth	>50%	Bacteria_unclassified	Bacteria_unclassified	Bacteria_unclassified	Bacteria_unclassified	Bacteria_unclassified
Otu000784	fifth-sixth	>50%	Bacteria_unclassified	Bacteria_unclassified	Bacteria_unclassified	Bacteria_unclassified	Bacteria_unclassified
Otu000825	fifth-sixth	>50%	Bacteroidetes	Bacteroidia	Bacteroidales	Bacteroidales_unclassified	Bacteroidales_unclassified
Otu000834	fifth-sixth	>50%	Firmicutes	Clostridia	Clostridiales	Ruminococcaceae	Ruminococcaceae_unclassified
Otu000848	fifth-sixth	>50%	Firmicutes	Clostridia	Clostridiales	Ruminococcaceae	Ruminococcaceae_unclassified
Otu000850	fifth-sixth	>50%	Bacteria_unclassified	Bacteria_unclassified	Bacteria_unclassified	Bacteria_unclassified	Bacteria_unclassified
Otu000855	fifth-sixth	>50%	Bacteria_unclassified	Bacteria_unclassified	Bacteria_unclassified	Bacteria_unclassified	Bacteria_unclassified
Otu000885	fifth-sixth	>50%	Firmicutes	Clostridia	Clostridiales	Eubacteriaceae	Pseudoramibacter
Otu000894	fifth-sixth	>50%	Firmicutes	Clostridia	Clostridiales	Eubacteriaceae	Eubacterium
Otu000915	fifth-sixth	>50%	Tenericutes	Mollicutes	Anaeroplasmatales	Anaeroplasmataceae	Asteroleplasma
Otu000919	fifth-sixth	>50%	Firmicutes	Clostridia	Clostridiales	Ruminococcaceae	Ruminococcaceae_unclassified
Otu000934	fifth-sixth	>50%	Proteobacteria	Betaproteobacteria	Burkholderiales	Alcaligenaceae	Pelistega
Otu000939	fifth-sixth	>50%	Firmicutes	Bacilli	Lactobacillales	Streptococcaceae	Streptococcus
Otu000966	fifth-sixth	>50%	Firmicutes	Clostridia	Clostridiales	Lachnospiraceae	Lachnospiraceae_unclassified
Otu000969	fifth-sixth	>50%	Firmicutes	Clostridia	Clostridiales	Clostridiales_unclassified	Clostridiales_unclassified
Otu000994	fifth-sixth	>50%	Firmicutes	Clostridia	Clostridiales	Lachnospiraceae	Lachnospiraceae_unclassified
Otu001004	fifth-sixth	>50%	Firmicutes	Clostridia	Clostridiales	Ruminococcaceae	Ruminococcaceae_unclassified
Otu001011	fifth-sixth	>50%	Bacteria_unclassified	Bacteria_unclassified	Bacteria_unclassified	Bacteria_unclassified	Bacteria_unclassified
Otu001018	fifth-sixth	>50%	Firmicutes	Clostridia	Clostridiales	Ruminococcaceae	Ruminococcaceae_unclassified
Otu001025	fifth-sixth	>50%	Firmicutes	Clostridia	Clostridiales	Ruminococcaceae	Ruminococcaceae_unclassified
Otu001028	fifth-sixth	>50%	Firmicutes	Clostridia	Clostridiales	Ruminococcaceae	Ruminococcaceae_unclassified
Otu001029	fifth-sixth	>50%	Tenericutes	Mollicutes	Anaeroplasmatales	Anaeroplasmataceae	Asteroleplasma
Otu001067	fifth-sixth	>50%	Firmicutes	Clostridia	Clostridiales	Clostridiales_unclassified	Clostridiales_unclassified
Otu001073	fifth-sixth	>50%	Firmicutes	Clostridia	Clostridiales	Ruminococcaceae	Ruminococcaceae_unclassified
Otu001076	fifth-sixth	>50%	Firmicutes	Clostridia	Clostridiales	Ruminococcaceae	Ruminococcaceae_unclassified
Otu001093	fifth-sixth	>50%	Firmicutes	Negativicutes	Selenomonadales	Acidaminococcaceae	Phascolarctobacterium
Otu001095	fifth-sixth	>50%	Firmicutes	Erysipelotrichia	Erysipelotrichales	Erysipelotrichaceae	Erysipelotrichaceae_unclassified
Otu001114	fifth-sixth	>50%	Firmicutes	Clostridia	Clostridiales	Lachnospiraceae	Blautia
Otu001134	fifth-sixth	>50%	Firmicutes	Clostridia	Clostridiales	Ruminococcaceae	Faecalibacterium
Otu001149	fifth-sixth	>50%	Actinobacteria	Actinobacteria	Coriobacteriales	Coriobacteriaceae	Coriobacteriaceae_unclassified
Otu001169	fifth-sixth	>50%	Firmicutes	Negativicutes	Selenomonadales	Veillonellaceae	Allisonella
Otu001193	fifth-sixth	>50%	Firmicutes	Clostridia	Clostridiales	Clostridiales_unclassified	Clostridiales_unclassified
Otu001214	fifth-sixth	>50%	Firmicutes	Clostridia	Clostridiales	Ruminococcaceae	Ruminococcaceae_unclassified
Otu001231	fifth-sixth	>50%	Firmicutes	Clostridia	Clostridiales	Lachnospiraceae	Lachnospiraceae_unclassified
Otu001242	fifth-sixth	>50%	Firmicutes	Clostridia	Clostridiales	Clostridiales_unclassified	Clostridiales_unclassified
Otu001316	fifth-sixth	>50%	Bacteroidetes	Bacteroidia	Bacteroidales	Prevotellaceae	Alloprevotella
Otu001402	fifth-sixth	>50%	Firmicutes	Clostridia	Clostridiales	Lachnospiraceae	Lachnospiraceae_unclassified
Otu001538	fifth-sixth	>50%	Firmicutes	Clostridia	Clostridiales	Ruminococcaceae	Ruminococcaceae_unclassified
Otu001541	fifth-sixth	>50%	Actinobacteria	Actinobacteria_unclassified	Actinobacteria_unclassified	Actinobacteria_unclassified	Actinobacteria_unclassified
Otu001634	fifth-sixth	>50%	Firmicutes	Clostridia	Clostridiales	Lachnospiraceae	Lachnospiraceae_unclassified
Otu001722	fifth-sixth	>50%	Firmicutes	Clostridia	Clostridiales	Ruminococcaceae	Ruminococcaceae_unclassified
Otu001731	fifth-sixth	>50%	Bacteroidetes	Bacteroidia	Bacteroidales	Prevotellaceae	Prevotella
Otu001734	fifth-sixth	>50%	Proteobacteria	Betaproteobacteria	Burkholderiales	Sutterellaceae	Sutterella
Otu001906	fifth-sixth	>50%	Bacteroidetes	Bacteroidia	Bacteroidales	Prevotellaceae	Prevotella
Otu001911	fifth-sixth	>50%	Firmicutes	Clostridia	Clostridiales	Ruminococcaceae	Ruminococcaceae_unclassified
Otu002148	fifth-sixth	>50%	Bacteroidetes	Bacteroidia	Bacteroidales	Prevotellaceae	Prevotella
Otu002220	fifth-sixth	>50%	Actinobacteria	Actinobacteria	Coriobacteriales	Coriobacteriaceae	Coriobacteriaceae_unclassified
Otu000001	sixth-last	>50%	Bacteroidetes	Bacteroidia	Bacteroidales	Prevotellaceae	Prevotella
Otu000002	sixth-last	>50%	Firmicutes	Negativicutes	Selenomonadales	Veillonellaceae	Megamonas
Otu000003	sixth-last	>50%	Firmicutes	Clostridia	Clostridiales	Ruminococcaceae	Faecalibacterium
Otu000004	sixth-last	>50%	Firmicutes	Negativicutes	Selenomonadales	Veillonellaceae	Megasphaera
Otu000005	sixth-last	>50%	Firmicutes	Clostridia	Clostridiales	Ruminococcaceae	Faecalibacterium
Otu000006	sixth-last	>50%	Actinobacteria	Actinobacteria	Bifidobacteriales	Bifidobacteriaceae	Bifidobacterium
Otu000007	sixth-last	>50%	Bacteroidetes	Bacteroidia	Bacteroidales	Prevotellaceae	Prevotella
Otu000008	sixth-last	>50%	Firmicutes	Clostridia	Clostridiales	Ruminococcaceae	Ruminococcaceae_unclassified
Otu000009	sixth-last	>50%	Bacteroidetes	Bacteroidia	Bacteroidales	Prevotellaceae	Alloprevotella
Otu000010	sixth-last	>50%	Bacteroidetes	Bacteroidia	Bacteroidales	Prevotellaceae	Alloprevotella
Otu000011	sixth-last	>50%	Proteobacteria	Gammaproteobacteria	Aeromonadales	Succinivibrionaceae	Succinivibrio
Otu000012	sixth-last	>50%	Bacteroidetes	Bacteroidia	Bacteroidales	Prevotellaceae	Prevotella
Otu000015	sixth-last	>50%	Firmicutes	Negativicutes	Selenomonadales	Veillonellaceae	Veillonellaceae_unclassified
Otu000016	sixth-last	>50%	Bacteroidetes	Bacteroidia	Bacteroidales	Prevotellaceae	Prevotella
Otu000017	sixth-last	>50%	Firmicutes	Bacilli	Lactobacillales	Streptococcaceae	Streptococcus
Otu000018	sixth-last	>50%	Proteobacteria	Gammaproteobacteria	Pasteurellales	Pasteurellaceae	Gallibacterium
Otu000019	sixth-last	>50%	Bacteroidetes	Bacteroidia	Bacteroidales	Bacteroidales_unclassified	Bacteroidales_unclassified
Otu000024	sixth-last	>50%	Bacteroidetes	Bacteroidia	Bacteroidales	Prevotellaceae	Prevotella
Otu000025	sixth-last	>50%	Bacteroidetes	Bacteroidia	Bacteroidales	Bacteroidaceae	Bacteroides
Otu000026	sixth-last	>50%	Bacteroidetes	Bacteroidia	Bacteroidales	Prevotellaceae	Prevotella
Otu000027	sixth-last	>50%	Firmicutes	Clostridia	Clostridiales	Lachnospiraceae	Blautia
Otu000028	sixth-last	>50%	Bacteroidetes	Bacteroidia	Bacteroidales	Prevotellaceae	Prevotella
Otu000038	sixth-last	>50%	Firmicutes	Negativicutes	Selenomonadales	Acidaminococcaceae	Acidaminococcus
Otu000039	sixth-last	>50%	Firmicutes	Erysipelotrichia	Erysipelotrichales	Erysipelotrichaceae	Erysipelotrichaceae_unclassified
Otu000040	sixth-last	>50%	Firmicutes	Negativicutes	Selenomonadales	Veillonellaceae	Mitsuokella
Otu000042	sixth-last	>50%	Bacteroidetes	Bacteroidia	Bacteroidales	Bacteroidales_unclassified	Bacteroidales_unclassified
Otu000046	sixth-last	>50%	Firmicutes	Clostridia	Clostridiales	Ruminococcaceae	Ruminococcaceae_unclassified
Otu000047	sixth-last	>50%	Bacteroidetes	Bacteroidia	Bacteroidales	Bacteroidaceae	Bacteroides
Otu000049	sixth-last	>50%	Bacteroidetes	Bacteroidia	Bacteroidales	Prevotellaceae	Paraprevotella
Otu000050	sixth-last	>50%	Bacteroidetes	Bacteroidetes_unclassified	Bacteroidetes_unclassified	Bacteroidetes_unclassified	Bacteroidetes_unclassified
Otu000051	sixth-last	>50%	Bacteroidetes	Bacteroidia	Bacteroidales	Porphyromonadaceae	Porphyromonadaceae_unclassified
Otu000052	sixth-last	>50%	Firmicutes	Clostridia	Clostridiales	Clostridiales_unclassified	Clostridiales_unclassified
Otu000053	sixth-last	>50%	Bacteroidetes	Bacteroidetes_unclassified	Bacteroidetes_unclassified	Bacteroidetes_unclassified	Bacteroidetes_unclassified
Otu000054	sixth-last	>50%	Firmicutes	Clostridia	Clostridiales	Lachnospiraceae	Blautia
Otu000055	sixth-last	>50%	Firmicutes	Clostridia	Clostridiales	Ruminococcaceae	Ruminococcaceae_unclassified
Otu000056	sixth-last	>50%	Bacteroidetes	Bacteroidia	Bacteroidales	Prevotellaceae	Prevotella
Otu000057	sixth-last	>50%	Firmicutes	Clostridia	Clostridiales	Lachnospiraceae	Ruminococcus2
Otu000058	sixth-last	>50%	Firmicutes	Clostridia	Clostridiales	Lachnospiraceae	Lachnospiraceae_unclassified
Otu000059	sixth-last	>50%	Firmicutes	Clostridia	Clostridiales	Ruminococcaceae	Butyricicoccus
Otu000060	sixth-last	>50%	Spirochaetes	Spirochaetia	Spirochaetales	Spirochaetaceae	Treponema
Otu000065	sixth-last	>50%	Firmicutes	Erysipelotrichia	Erysipelotrichales	Erysipelotrichaceae	Holdemanella
Otu000070	sixth-last	>50%	Bacteroidetes	Bacteroidia	Bacteroidales	Porphyromonadaceae	Odoribacter
Otu000071	sixth-last	>50%	Firmicutes	Clostridia	Clostridiales	Clostridiales_unclassified	Clostridiales_unclassified
Otu000072	sixth-last	>50%	Firmicutes	Clostridia	Clostridiales	Ruminococcaceae	Ruminococcaceae_unclassified
Otu000073	sixth-last	>50%	Bacteroidetes	Bacteroidia	Bacteroidales	Prevotellaceae	Prevotella
Otu000075	sixth-last	>50%	Firmicutes	Clostridia	Clostridiales	Lachnospiraceae	Roseburia
Otu000076	sixth-last	>50%	Firmicutes	Clostridia	Clostridiales	Ruminococcaceae	Ruminococcaceae_unclassified
Otu000080	sixth-last	>50%	Firmicutes	Clostridia	Clostridiales	Lachnospiraceae	Dorea
Otu000081	sixth-last	>50%	Bacteroidetes	Bacteroidia	Bacteroidales	Prevotellaceae	Alloprevotella
Otu000087	sixth-last	>50%	Firmicutes	Clostridia	Clostridiales	Clostridiales_unclassified	Clostridiales_unclassified
Otu000090	sixth-last	>50%	Proteobacteria	Betaproteobacteria	Burkholderiales	Sutterellaceae	Sutterella
Otu000091	sixth-last	>50%	Bacteroidetes	Bacteroidia	Bacteroidales	Bacteroidaceae	Bacteroides
Otu000092	sixth-last	>50%	Firmicutes	Clostridia	Clostridiales	Clostridiaceae_1	Clostridium_sensu_stricto
Otu000093	sixth-last	>50%	Bacteroidetes	Bacteroidia	Bacteroidales	Porphyromonadaceae	Parabacteroides
Otu000098	sixth-last	>50%	Firmicutes	Clostridia	Clostridiales	Lachnospiraceae	Dorea
Otu000099	sixth-last	>50%	Firmicutes	Clostridia	Clostridiales	Lachnospiraceae	Lachnospiraceae_unclassified
Otu000100	sixth-last	>50%	Bacteroidetes	Bacteroidia	Bacteroidales	Prevotellaceae	Prevotella
Otu000101	sixth-last	>50%	Firmicutes	Clostridia	Clostridiales	Lachnospiraceae	Anaerostipes
Otu000102	sixth-last	>50%	Firmicutes	Bacilli	Lactobacillales	Lactobacillaceae	Lactobacillus
Otu000104	sixth-last	>50%	Bacteroidetes	Bacteroidia	Bacteroidales	Bacteroidaceae	Bacteroides
Otu000106	sixth-last	>50%	Proteobacteria	Deltaproteobacteria	Desulfovibrionales	Desulfovibrionaceae	Desulfovibrio
Otu000108	sixth-last	>50%	Firmicutes	Erysipelotrichia	Erysipelotrichales	Erysipelotrichaceae	Sharpea
Otu000111	sixth-last	>50%	Bacteroidetes	Bacteroidia	Bacteroidales	Prevotellaceae	Prevotella
Otu000112	sixth-last	>50%	Proteobacteria	Gammaproteobacteria	Pasteurellales	Pasteurellaceae	Gallibacterium
Otu000113	sixth-last	>50%	Firmicutes	Negativicutes	Selenomonadales	Veillonellaceae	Selenomonas
Otu000114	sixth-last	>50%	Bacteroidetes	Bacteroidia	Bacteroidales	Porphyromonadaceae	Parabacteroides
Otu000115	sixth-last	>50%	Firmicutes	Clostridia	Clostridiales	Ruminococcaceae	Faecalibacterium
Otu000118	sixth-last	>50%	Bacteroidetes	Bacteroidia	Bacteroidales	Prevotellaceae	Prevotella
Otu000119	sixth-last	>50%	Firmicutes	Clostridia	Clostridiales	Lachnospiraceae	Lachnospiraceae_unclassified
Otu000120	sixth-last	>50%	Bacteroidetes	Bacteroidia	Bacteroidales	Bacteroidaceae	Bacteroides
Otu000121	sixth-last	>50%	Firmicutes	Clostridia	Clostridiales	Ruminococcaceae	Ruminococcus
Otu000128	sixth-last	>50%	Spirochaetes	Spirochaetia	Spirochaetales	Spirochaetaceae	Treponema
Otu000131	sixth-last	>50%	Bacteroidetes	Bacteroidia	Bacteroidales	Bacteroidaceae	Bacteroides
Otu000133	sixth-last	>50%	Firmicutes	Clostridia	Clostridiales	Ruminococcaceae	Ruminococcaceae_unclassified
Otu000138	sixth-last	>50%	Bacteroidetes	Bacteroidia	Bacteroidales	Porphyromonadaceae	Parabacteroides
Otu000142	sixth-last	>50%	Firmicutes	Clostridia	Clostridiales	Clostridiales_unclassified	Clostridiales_unclassified
Otu000143	sixth-last	>50%	Firmicutes	Clostridia	Clostridiales	Ruminococcaceae	Ruminococcaceae_unclassified
Otu000145	sixth-last	>50%	Firmicutes	Clostridia	Clostridiales	Clostridiales_unclassified	Clostridiales_unclassified
Otu000150	sixth-last	>50%	Firmicutes	Clostridia	Clostridiales	Ruminococcaceae	Ruminococcaceae_unclassified
Otu000154	sixth-last	>50%	Firmicutes	Clostridia	Clostridiales	Lachnospiraceae	Ruminococcus2
Otu000156	sixth-last	>50%	Firmicutes	Clostridia	Clostridiales	Ruminococcaceae	Ruminococcaceae_unclassified
Otu000157	sixth-last	>50%	Firmicutes	Clostridia	Clostridiales	Ruminococcaceae	Ruminococcaceae_unclassified
Otu000158	sixth-last	>50%	Firmicutes	Clostridia	Clostridiales	Lachnospiraceae	Clostridium_XlVb
Otu000161	sixth-last	>50%	Firmicutes	Bacilli	Lactobacillales	Enterococcaceae	Enterococcus
Otu000164	sixth-last	>50%	Firmicutes	Clostridia	Clostridiales	Peptostreptococcaceae	Romboutsia
Otu000165	sixth-last	>50%	Firmicutes	Clostridia	Clostridiales	Clostridiales_unclassified	Clostridiales_unclassified
Otu000169	sixth-last	>50%	Firmicutes	Clostridia	Clostridiales	Ruminococcaceae	Pseudoflavonifractor
Otu000176	sixth-last	>50%	Firmicutes	Clostridia	Clostridiales	Clostridiales_unclassified	Clostridiales_unclassified
Otu000177	sixth-last	>50%	Bacteroidetes	Bacteroidetes_unclassified	Bacteroidetes_unclassified	Bacteroidetes_unclassified	Bacteroidetes_unclassified
Otu000181	sixth-last	>50%	Actinobacteria	Actinobacteria	Coriobacteriales	Coriobacteriaceae	Olsenella
Otu000184	sixth-last	>50%	Firmicutes	Clostridia	Clostridiales	Ruminococcaceae	Ruminococcaceae_unclassified
Otu000185	sixth-last	>50%	Bacteroidetes	Bacteroidia	Bacteroidales	Prevotellaceae	Prevotella
Otu000186	sixth-last	>50%	Firmicutes	Negativicutes	Selenomonadales	Acidaminococcaceae	Succiniclasticum
Otu000188	sixth-last	>50%	Firmicutes	Clostridia	Clostridiales	Ruminococcaceae	Ruminococcaceae_unclassified
Otu000189	sixth-last	>50%	Bacteroidetes	Bacteroidia	Bacteroidales	Porphyromonadaceae	Porphyromonadaceae_unclassified
Otu000191	sixth-last	>50%	Firmicutes	Clostridia	Clostridiales	Lachnospiraceae	Lachnospiraceae_unclassified
Otu000200	sixth-last	>50%	Firmicutes	Clostridia	Clostridiales	Lachnospiraceae	Lachnospiraceae_unclassified
Otu000202	sixth-last	>50%	Actinobacteria	Actinobacteria	Coriobacteriales	Coriobacteriaceae	Olsenella
Otu000204	sixth-last	>50%	Firmicutes	Clostridia	Clostridiales	Lachnospiraceae	Lachnospiraceae_unclassified
Otu000207	sixth-last	>50%	Firmicutes	Clostridia	Clostridiales	Lachnospiraceae	Lachnospiraceae_unclassified
Otu000211	sixth-last	>50%	Firmicutes	Clostridia	Clostridiales	Lachnospiraceae	Lachnospiraceae_unclassified
Otu000214	sixth-last	>50%	Firmicutes	Clostridia	Clostridiales	Ruminococcaceae	Ruminococcaceae_unclassified
Otu000217	sixth-last	>50%	Firmicutes	Clostridia	Clostridiales	Lachnospiraceae	Lachnospiraceae_unclassified
Otu000222	sixth-last	>50%	Firmicutes	Clostridia	Clostridiales	Lachnospiraceae	Blautia
Otu000227	sixth-last	>50%	Firmicutes	Erysipelotrichia	Erysipelotrichales	Erysipelotrichaceae	Turicibacter
Otu000228	sixth-last	>50%	Firmicutes	Clostridia	Clostridiales	Lachnospiraceae	Lachnospiraceae_unclassified
Otu000229	sixth-last	>50%	Firmicutes	Clostridia	Clostridiales	Lachnospiraceae	Lachnospiraceae_unclassified
Otu000232	sixth-last	>50%	Firmicutes	Clostridia	Clostridiales	Clostridiales_unclassified	Clostridiales_unclassified
Otu000233	sixth-last	>50%	Firmicutes	Clostridia	Clostridiales	Clostridiaceae_1	Clostridium_sensu_stricto
Otu000234	sixth-last	>50%	Firmicutes	Clostridia	Clostridiales	Clostridiales_unclassified	Clostridiales_unclassified
Otu000235	sixth-last	>50%	Firmicutes	Clostridia	Clostridiales	Clostridiales_unclassified	Clostridiales_unclassified
Otu000236	sixth-last	>50%	Firmicutes	Clostridia	Clostridiales	Ruminococcaceae	Ruminococcaceae_unclassified
Otu000237	sixth-last	>50%	Firmicutes	Clostridia	Clostridiales	Lachnospiraceae	Ruminococcus2
Otu000238	sixth-last	>50%	Firmicutes	Clostridia	Clostridiales	Clostridiales_unclassified	Clostridiales_unclassified
Otu000240	sixth-last	>50%	Firmicutes	Clostridia	Clostridiales	Lachnospiraceae	Coprococcus
Otu000242	sixth-last	>50%	Firmicutes	Clostridia	Clostridiales	Ruminococcaceae	Subdoligranulum
Otu000245	sixth-last	>50%	Firmicutes	Clostridia	Clostridiales	Lachnospiraceae	Lachnospiraceae_unclassified
Otu000246	sixth-last	>50%	Firmicutes	Clostridia	Clostridiales	Lachnospiraceae	Blautia
Otu000249	sixth-last	>50%	Firmicutes	Clostridia	Clostridiales	Clostridiales_unclassified	Clostridiales_unclassified
Otu000250	sixth-last	>50%	Firmicutes	Clostridia	Clostridiales	Ruminococcaceae	Oscillibacter
Otu000252	sixth-last	>50%	Firmicutes	Clostridia	Clostridiales	Lachnospiraceae	Fusicatenibacter
Otu000253	sixth-last	>50%	Firmicutes	Negativicutes	Selenomonadales	Veillonellaceae	Dialister
Otu000257	sixth-last	>50%	Firmicutes	Clostridia	Clostridiales	Lachnospiraceae	Lachnospiraceae_unclassified
Otu000261	sixth-last	>50%	Bacteria_unclassified	Bacteria_unclassified	Bacteria_unclassified	Bacteria_unclassified	Bacteria_unclassified
Otu000264	sixth-last	>50%	Bacteroidetes	Bacteroidia	Bacteroidales	Bacteroidaceae	Bacteroides
Otu000268	sixth-last	>50%	Actinobacteria	Actinobacteria	Coriobacteriales	Coriobacteriaceae	Olsenella
Otu000277	sixth-last	>50%	Bacteroidetes	Bacteroidia	Bacteroidales	Bacteroidaceae	Bacteroides
Otu000285	sixth-last	>50%	Bacteria_unclassified	Bacteria_unclassified	Bacteria_unclassified	Bacteria_unclassified	Bacteria_unclassified
Otu000291	sixth-last	>50%	Firmicutes	Firmicutes_unclassified	Firmicutes_unclassified	Firmicutes_unclassified	Firmicutes_unclassified
Otu000292	sixth-last	>50%	Firmicutes	Clostridia	Clostridiales	Lachnospiraceae	Lachnospiraceae_unclassified
Otu000323	sixth-last	>50%	Firmicutes	Clostridia	Clostridiales	Lachnospiraceae	Roseburia
Otu000328	sixth-last	>50%	Spirochaetes	Spirochaetia	Spirochaetales	Spirochaetaceae	Treponema
Otu000330	sixth-last	>50%	Bacteria_unclassified	Bacteria_unclassified	Bacteria_unclassified	Bacteria_unclassified	Bacteria_unclassified
Otu000336	sixth-last	>50%	Firmicutes	Clostridia	Clostridiales	Lachnospiraceae	Blautia
Otu000344	sixth-last	>50%	Firmicutes	Clostridia	Clostridiales	Ruminococcaceae	Intestinimonas
Otu000354	sixth-last	>50%	Firmicutes	Clostridia	Clostridiales	Ruminococcaceae	Ruminococcaceae_unclassified
Otu000355	sixth-last	>50%	Firmicutes	Clostridia	Clostridiales	Clostridiales_unclassified	Clostridiales_unclassified
Otu000356	sixth-last	>50%	Proteobacteria	Proteobacteria_unclassified	Proteobacteria_unclassified	Proteobacteria_unclassified	Proteobacteria_unclassified
Otu000358	sixth-last	>50%	Firmicutes	Clostridia	Clostridiales	Ruminococcaceae	Ruminococcaceae_unclassified
Otu000362	sixth-last	>50%	Bacteroidetes	Bacteroidia	Bacteroidales	Porphyromonadaceae	Barnesiella
Otu000371	sixth-last	>50%	Actinobacteria	Actinobacteria	Coriobacteriales	Coriobacteriaceae	Senegalimassilia
Otu000372	sixth-last	>50%	Bacteria_unclassified	Bacteria_unclassified	Bacteria_unclassified	Bacteria_unclassified	Bacteria_unclassified
Otu000374	sixth-last	>50%	Firmicutes	Negativicutes	Selenomonadales	Veillonellaceae	Veillonellaceae_unclassified
Otu000375	sixth-last	>50%	Firmicutes	Clostridia	Clostridiales	Peptococcaceae_1	Peptococcus
Otu000376	sixth-last	>50%	Firmicutes	Clostridia	Clostridiales	Ruminococcaceae	Oscillibacter
Otu000379	sixth-last	>50%	Firmicutes	Clostridia	Clostridiales	Ruminococcaceae	Ruminococcaceae_unclassified
Otu000384	sixth-last	>50%	Actinobacteria	Actinobacteria	Bifidobacteriales	Bifidobacteriaceae	Pseudoscardovia
Otu000385	sixth-last	>50%	Firmicutes	Clostridia	Clostridiales	Ruminococcaceae	Ruminococcaceae_unclassified
Otu000388	sixth-last	>50%	Firmicutes	Clostridia	Clostridiales	Ruminococcaceae	Ruminococcaceae_unclassified
Otu000390	sixth-last	>50%	Bacteria_unclassified	Bacteria_unclassified	Bacteria_unclassified	Bacteria_unclassified	Bacteria_unclassified
Otu000391	sixth-last	>50%	Firmicutes	Clostridia	Clostridiales	Lachnospiraceae	Lachnospiraceae_unclassified
Otu000393	sixth-last	>50%	Firmicutes	Clostridia	Clostridiales	Ruminococcaceae	Ruminococcus
Otu000397	sixth-last	>50%	Firmicutes	Clostridia	Clostridiales	Lachnospiraceae	Lachnospiraceae_unclassified
Otu000411	sixth-last	>50%	Actinobacteria	Actinobacteria	Bifidobacteriales	Bifidobacteriaceae	Bifidobacterium
Otu000412	sixth-last	>50%	Firmicutes	Clostridia	Clostridiales	Ruminococcaceae	Oscillibacter
Otu000413	sixth-last	>50%	Bacteroidetes	Bacteroidia	Bacteroidales	Prevotellaceae	Prevotella
Otu000416	sixth-last	>50%	Firmicutes	Clostridia	Clostridiales	Ruminococcaceae	Ruminococcaceae_unclassified
Otu000421	sixth-last	>50%	Firmicutes	Clostridia	Clostridiales	Lachnospiraceae	Blautia
Otu000423	sixth-last	>50%	Firmicutes	Clostridia	Clostridiales	Clostridiales_unclassified	Clostridiales_unclassified
Otu000424	sixth-last	>50%	Firmicutes	Clostridia	Clostridiales	Ruminococcaceae	Ruminococcus
Otu000434	sixth-last	>50%	Firmicutes	Clostridia	Clostridiales	Ruminococcaceae	Ruminococcaceae_unclassified
Otu000435	sixth-last	>50%	Bacteria_unclassified	Bacteria_unclassified	Bacteria_unclassified	Bacteria_unclassified	Bacteria_unclassified
Otu000436	sixth-last	>50%	Actinobacteria	Actinobacteria	Coriobacteriales	Coriobacteriaceae	Olsenella
Otu000440	sixth-last	>50%	Firmicutes	Clostridia	Clostridiales	Ruminococcaceae	Ruminococcaceae_unclassified
Otu000441	sixth-last	>50%	Actinobacteria	Actinobacteria	Coriobacteriales	Coriobacteriaceae	Olsenella
Otu000443	sixth-last	>50%	Firmicutes	Clostridia	Clostridiales	Clostridiales_unclassified	Clostridiales_unclassified
Otu000447	sixth-last	>50%	Bacteria_unclassified	Bacteria_unclassified	Bacteria_unclassified	Bacteria_unclassified	Bacteria_unclassified
Otu000449	sixth-last	>50%	Bacteroidetes	Bacteroidia	Bacteroidales	Prevotellaceae	Prevotella
Otu000458	sixth-last	>50%	Firmicutes	Clostridia	Clostridiales	Lachnospiraceae	Lachnospiraceae_unclassified
Otu000461	sixth-last	>50%	Firmicutes	Clostridia	Clostridiales	Ruminococcaceae	Oscillibacter
Otu000464	sixth-last	>50%	Firmicutes	Clostridia	Clostridiales	Lachnospiraceae	Lachnospiraceae_unclassified
Otu000469	sixth-last	>50%	Bacteroidetes	Bacteroidia	Bacteroidales	Rikenellaceae	Alistipes
Otu000489	sixth-last	>50%	Firmicutes	Clostridia	Clostridiales	Lachnospiraceae	Coprococcus
Otu000492	sixth-last	>50%	Firmicutes	Clostridia	Clostridiales	Lachnospiraceae	Lachnospiraceae_unclassified
Otu000493	sixth-last	>50%	Firmicutes	Clostridia	Clostridiales	Clostridiaceae_1	Clostridiaceae_1_unclassified
Otu000500	sixth-last	>50%	Bacteroidetes	Bacteroidia	Bacteroidales	Rikenellaceae	Alistipes
Otu000501	sixth-last	>50%	Firmicutes	Negativicutes	Selenomonadales	Veillonellaceae	Megasphaera
Otu000505	sixth-last	>50%	Bacteria_unclassified	Bacteria_unclassified	Bacteria_unclassified	Bacteria_unclassified	Bacteria_unclassified
Otu000516	sixth-last	>50%	Firmicutes	Clostridia	Clostridiales	Lachnospiraceae	Lachnospiraceae_unclassified
Otu000525	sixth-last	>50%	Bacteria_unclassified	Bacteria_unclassified	Bacteria_unclassified	Bacteria_unclassified	Bacteria_unclassified
Otu000526	sixth-last	>50%	Firmicutes	Clostridia	Clostridiales	Ruminococcaceae	Ruminococcaceae_unclassified
Otu000528	sixth-last	>50%	Firmicutes	Erysipelotrichia	Erysipelotrichales	Erysipelotrichaceae	Erysipelotrichaceae_unclassified
Otu000532	sixth-last	>50%	Firmicutes	Clostridia	Clostridiales	Clostridiales_unclassified	Clostridiales_unclassified
Otu000533	sixth-last	>50%	Firmicutes	Bacilli	Lactobacillales	Aerococcaceae	Aerococcus
Otu000540	sixth-last	>50%	Firmicutes	Clostridia	Clostridiales	Clostridiales_unclassified	Clostridiales_unclassified
Otu000545	sixth-last	>50%	Firmicutes	Clostridia	Clostridiales	Peptostreptococcaceae	Terrisporobacter
Otu000549	sixth-last	>50%	Bacteroidetes	Bacteroidia	Bacteroidales	Porphyromonadaceae	Butyricimonas
Otu000552	sixth-last	>50%	Firmicutes	Clostridia	Clostridiales	Lachnospiraceae	Lachnospiraceae_unclassified
Otu000560	sixth-last	>50%	Firmicutes	Clostridia	Clostridiales	Ruminococcaceae	Ruminococcaceae_unclassified
Otu000563	sixth-last	>50%	Firmicutes	Clostridia	Clostridiales	Peptococcaceae_1	Peptococcus
Otu000572	sixth-last	>50%	Firmicutes	Clostridia	Clostridiales	Lachnospiraceae	Lachnospiraceae_unclassified
Otu000583	sixth-last	>50%	Firmicutes	Clostridia	Clostridiales	Clostridiales_Incertae_Sedis_XIII	Clostridiales_Incertae_Sedis_XIII_unclassified
Otu000593	sixth-last	>50%	Firmicutes	Clostridia	Clostridiales	Ruminococcaceae	Intestinimonas
Otu000595	sixth-last	>50%	Firmicutes	Clostridia	Clostridiales	Lachnospiraceae	Lachnospiraceae_unclassified
Otu000596	sixth-last	>50%	Firmicutes	Clostridia	Clostridiales	Clostridiales_unclassified	Clostridiales_unclassified
Otu000601	sixth-last	>50%	Bacteroidetes	Bacteroidia	Bacteroidales	Bacteroidales_unclassified	Bacteroidales_unclassified
Otu000603	sixth-last	>50%	Actinobacteria	Actinobacteria	Coriobacteriales	Coriobacteriaceae	Collinsella
Otu000608	sixth-last	>50%	Firmicutes	Clostridia	Clostridiales	Clostridiales_unclassified	Clostridiales_unclassified
Otu000621	sixth-last	>50%	Firmicutes	Clostridia	Clostridiales	Lachnospiraceae	Ruminococcus2
Otu000624	sixth-last	>50%	Firmicutes	Clostridia	Clostridiales	Clostridiales_unclassified	Clostridiales_unclassified
Otu000626	sixth-last	>50%	Actinobacteria	Actinobacteria	Bifidobacteriales	Bifidobacteriaceae	Bifidobacterium
Otu000653	sixth-last	>50%	Firmicutes	Clostridia	Clostridiales	Lachnospiraceae	Lachnospiraceae_unclassified
Otu000659	sixth-last	>50%	Firmicutes	Firmicutes_unclassified	Firmicutes_unclassified	Firmicutes_unclassified	Firmicutes_unclassified
Otu000660	sixth-last	>50%	Firmicutes	Clostridia	Clostridiales	Clostridiaceae_1	Clostridium_sensu_stricto
Otu000665	sixth-last	>50%	Firmicutes	Clostridia	Clostridiales	Ruminococcaceae	Pseudoflavonifractor
Otu000669	sixth-last	>50%	Firmicutes	Clostridia	Clostridiales	Ruminococcaceae	Ruminococcaceae_unclassified
Otu000677	sixth-last	>50%	Bacteria_unclassified	Bacteria_unclassified	Bacteria_unclassified	Bacteria_unclassified	Bacteria_unclassified
Otu000682	sixth-last	>50%	Firmicutes	Clostridia	Clostridiales	Lachnospiraceae	Lachnospiraceae_unclassified
Otu000688	sixth-last	>50%	Bacteria_unclassified	Bacteria_unclassified	Bacteria_unclassified	Bacteria_unclassified	Bacteria_unclassified
Otu000694	sixth-last	>50%	Firmicutes	Clostridia	Clostridiales	Ruminococcaceae	Ruminococcaceae_unclassified
Otu000704	sixth-last	>50%	Firmicutes	Firmicutes_unclassified	Firmicutes_unclassified	Firmicutes_unclassified	Firmicutes_unclassified
Otu000709	sixth-last	>50%	Firmicutes	Clostridia	Clostridiales	Lachnospiraceae	Lachnospiraceae_unclassified
Otu000710	sixth-last	>50%	Bacteria_unclassified	Bacteria_unclassified	Bacteria_unclassified	Bacteria_unclassified	Bacteria_unclassified
Otu000715	sixth-last	>50%	Firmicutes	Clostridia	Clostridiales	Ruminococcaceae	Subdoligranulum
Otu000716	sixth-last	>50%	Firmicutes	Clostridia	Clostridiales	Lachnospiraceae	Lachnospiraceae_unclassified
Otu000725	sixth-last	>50%	Actinobacteria	Actinobacteria	Coriobacteriales	Coriobacteriaceae	Olsenella
Otu000733	sixth-last	>50%	Firmicutes	Clostridia	Clostridiales	Peptostreptococcaceae	Intestinibacter
Otu000753	sixth-last	>50%	Firmicutes	Clostridia	Clostridiales	Clostridiales_unclassified	Clostridiales_unclassified
Otu000766	sixth-last	>50%	Bacteria_unclassified	Bacteria_unclassified	Bacteria_unclassified	Bacteria_unclassified	Bacteria_unclassified
Otu000771	sixth-last	>50%	Bacteria_unclassified	Bacteria_unclassified	Bacteria_unclassified	Bacteria_unclassified	Bacteria_unclassified
Otu000784	sixth-last	>50%	Bacteria_unclassified	Bacteria_unclassified	Bacteria_unclassified	Bacteria_unclassified	Bacteria_unclassified
Otu000788	sixth-last	>50%	Firmicutes	Clostridia	Clostridiales	Lachnospiraceae	Lachnospiraceae_unclassified
Otu000795	sixth-last	>50%	Firmicutes	Clostridia	Clostridiales	Ruminococcaceae	Ruminococcaceae_unclassified
Otu000824	sixth-last	>50%	Firmicutes	Bacilli	Lactobacillales	Lactobacillaceae	Lactobacillus
Otu000825	sixth-last	>50%	Bacteroidetes	Bacteroidia	Bacteroidales	Bacteroidales_unclassified	Bacteroidales_unclassified
Otu000834	sixth-last	>50%	Firmicutes	Clostridia	Clostridiales	Ruminococcaceae	Ruminococcaceae_unclassified
Otu000843	sixth-last	>50%	Firmicutes	Clostridia	Clostridiales	Lachnospiraceae	Lachnospiraceae_unclassified
Otu000855	sixth-last	>50%	Bacteria_unclassified	Bacteria_unclassified	Bacteria_unclassified	Bacteria_unclassified	Bacteria_unclassified
Otu000885	sixth-last	>50%	Firmicutes	Clostridia	Clostridiales	Eubacteriaceae	Pseudoramibacter
Otu000889	sixth-last	>50%	Proteobacteria	Proteobacteria_unclassified	Proteobacteria_unclassified	Proteobacteria_unclassified	Proteobacteria_unclassified
Otu000894	sixth-last	>50%	Firmicutes	Clostridia	Clostridiales	Eubacteriaceae	Eubacterium
Otu000909	sixth-last	>50%	Verrucomicrobia	Opitutae	Puniceicoccales	Puniceicoccaceae	Cerasicoccus
Otu000915	sixth-last	>50%	Tenericutes	Mollicutes	Anaeroplasmatales	Anaeroplasmataceae	Asteroleplasma
Otu000919	sixth-last	>50%	Firmicutes	Clostridia	Clostridiales	Ruminococcaceae	Ruminococcaceae_unclassified
Otu000934	sixth-last	>50%	Proteobacteria	Betaproteobacteria	Burkholderiales	Alcaligenaceae	Pelistega
Otu000939	sixth-last	>50%	Firmicutes	Bacilli	Lactobacillales	Streptococcaceae	Streptococcus
Otu000966	sixth-last	>50%	Firmicutes	Clostridia	Clostridiales	Lachnospiraceae	Lachnospiraceae_unclassified
Otu000974	sixth-last	>50%	Firmicutes	Clostridia	Clostridiales	Lachnospiraceae	Lachnospiraceae_unclassified
Otu000994	sixth-last	>50%	Firmicutes	Clostridia	Clostridiales	Lachnospiraceae	Lachnospiraceae_unclassified
Otu001004	sixth-last	>50%	Firmicutes	Clostridia	Clostridiales	Ruminococcaceae	Ruminococcaceae_unclassified
Otu001011	sixth-last	>50%	Bacteria_unclassified	Bacteria_unclassified	Bacteria_unclassified	Bacteria_unclassified	Bacteria_unclassified
Otu001018	sixth-last	>50%	Firmicutes	Clostridia	Clostridiales	Ruminococcaceae	Ruminococcaceae_unclassified
Otu001025	sixth-last	>50%	Firmicutes	Clostridia	Clostridiales	Ruminococcaceae	Ruminococcaceae_unclassified
Otu001028	sixth-last	>50%	Firmicutes	Clostridia	Clostridiales	Ruminococcaceae	Ruminococcaceae_unclassified
Otu001029	sixth-last	>50%	Tenericutes	Mollicutes	Anaeroplasmatales	Anaeroplasmataceae	Asteroleplasma
Otu001032	sixth-last	>50%	Firmicutes	Erysipelotrichia	Erysipelotrichales	Erysipelotrichaceae	Erysipelotrichaceae_unclassified
Otu001067	sixth-last	>50%	Firmicutes	Clostridia	Clostridiales	Clostridiales_unclassified	Clostridiales_unclassified
Otu001072	sixth-last	>50%	Firmicutes	Clostridia	Clostridia_unclassified	Clostridia_unclassified	Clostridia_unclassified
Otu001073	sixth-last	>50%	Firmicutes	Clostridia	Clostridiales	Ruminococcaceae	Ruminococcaceae_unclassified
Otu001076	sixth-last	>50%	Firmicutes	Clostridia	Clostridiales	Ruminococcaceae	Ruminococcaceae_unclassified
Otu001093	sixth-last	>50%	Firmicutes	Negativicutes	Selenomonadales	Acidaminococcaceae	Phascolarctobacterium
Otu001095	sixth-last	>50%	Firmicutes	Erysipelotrichia	Erysipelotrichales	Erysipelotrichaceae	Erysipelotrichaceae_unclassified
Otu001114	sixth-last	>50%	Firmicutes	Clostridia	Clostridiales	Lachnospiraceae	Blautia
Otu001117	sixth-last	>50%	Firmicutes	Clostridia	Clostridiales	Ruminococcaceae	Ruminococcaceae_unclassified
Otu001134	sixth-last	>50%	Firmicutes	Clostridia	Clostridiales	Ruminococcaceae	Faecalibacterium
Otu001149	sixth-last	>50%	Actinobacteria	Actinobacteria	Coriobacteriales	Coriobacteriaceae	Coriobacteriaceae_unclassified
Otu001169	sixth-last	>50%	Firmicutes	Negativicutes	Selenomonadales	Veillonellaceae	Allisonella
Otu001176	sixth-last	>50%	Firmicutes	Erysipelotrichia	Erysipelotrichales	Erysipelotrichaceae	Erysipelotrichaceae_unclassified
Otu001193	sixth-last	>50%	Firmicutes	Clostridia	Clostridiales	Clostridiales_unclassified	Clostridiales_unclassified
Otu001214	sixth-last	>50%	Firmicutes	Clostridia	Clostridiales	Ruminococcaceae	Ruminococcaceae_unclassified
Otu001231	sixth-last	>50%	Firmicutes	Clostridia	Clostridiales	Lachnospiraceae	Lachnospiraceae_unclassified
Otu001286	sixth-last	>50%	Firmicutes	Clostridia	Clostridiales	Ruminococcaceae	Ruminococcaceae_unclassified
Otu001316	sixth-last	>50%	Bacteroidetes	Bacteroidia	Bacteroidales	Prevotellaceae	Alloprevotella
Otu001321	sixth-last	>50%	Firmicutes	Clostridia	Clostridiales	Ruminococcaceae	Ruminococcaceae_unclassified
Otu001359	sixth-last	>50%	Synergistetes	Synergistia	Synergistales	Synergistaceae	Pyramidobacter
Otu001369	sixth-last	>50%	Firmicutes	Clostridia	Clostridiales	Lachnospiraceae	Lachnospiraceae_unclassified
Otu001473	sixth-last	>50%	Firmicutes	Clostridia	Clostridiales	Clostridiales_unclassified	Clostridiales_unclassified
Otu001502	sixth-last	>50%	Firmicutes	Clostridia	Clostridiales	Ruminococcaceae	Ruminococcaceae_unclassified
Otu001538	sixth-last	>50%	Firmicutes	Clostridia	Clostridiales	Ruminococcaceae	Ruminococcaceae_unclassified
Otu001541	sixth-last	>50%	Actinobacteria	Actinobacteria_unclassified	Actinobacteria_unclassified	Actinobacteria_unclassified	Actinobacteria_unclassified
Otu001546	sixth-last	>50%	Firmicutes	Clostridia	Clostridiales	Lachnospiraceae	Lachnospiraceae_unclassified
Otu001567	sixth-last	>50%	Firmicutes	Clostridia	Clostridiales	Lachnospiraceae	Blautia
Otu001722	sixth-last	>50%	Firmicutes	Clostridia	Clostridiales	Ruminococcaceae	Ruminococcaceae_unclassified
Otu001731	sixth-last	>50%	Bacteroidetes	Bacteroidia	Bacteroidales	Prevotellaceae	Prevotella
Otu001734	sixth-last	>50%	Proteobacteria	Betaproteobacteria	Burkholderiales	Sutterellaceae	Sutterella
Otu001754	sixth-last	>50%	Firmicutes	Clostridia	Clostridiales	Lachnospiraceae	Lachnospiraceae_unclassified
Otu001759	sixth-last	>50%	Firmicutes	Clostridia	Clostridiales	Lachnospiraceae	Lachnospiraceae_unclassified
Otu001824	sixth-last	>50%	Firmicutes	Clostridia	Clostridiales	Ruminococcaceae	Butyricicoccus
Otu001896	sixth-last	>50%	Firmicutes	Clostridia	Clostridiales	Ruminococcaceae	Oscillibacter
Otu001906	sixth-last	>50%	Bacteroidetes	Bacteroidia	Bacteroidales	Prevotellaceae	Prevotella
Otu002132	sixth-last	>50%	Firmicutes	Clostridia	Clostridiales	Lachnospiraceae	Lachnospiraceae_unclassified
Otu002148	sixth-last	>50%	Bacteroidetes	Bacteroidia	Bacteroidales	Prevotellaceae	Prevotella
Otu002220	sixth-last	>50%	Actinobacteria	Actinobacteria	Coriobacteriales	Coriobacteriaceae	Coriobacteriaceae_unclassified
Otu000001	first-second	>25%	Bacteroidetes	Bacteroidia	Bacteroidales	Prevotellaceae	Prevotella
Otu000002	first-second	>25%	Firmicutes	Negativicutes	Selenomonadales	Veillonellaceae	Megamonas
Otu000003	first-second	>25%	Firmicutes	Clostridia	Clostridiales	Ruminococcaceae	Faecalibacterium
Otu000004	first-second	>25%	Firmicutes	Negativicutes	Selenomonadales	Veillonellaceae	Megasphaera
Otu000005	first-second	>25%	Firmicutes	Clostridia	Clostridiales	Ruminococcaceae	Faecalibacterium
Otu000006	first-second	>25%	Actinobacteria	Actinobacteria	Bifidobacteriales	Bifidobacteriaceae	Bifidobacterium
Otu000007	first-second	>25%	Bacteroidetes	Bacteroidia	Bacteroidales	Prevotellaceae	Prevotella
Otu000008	first-second	>25%	Firmicutes	Clostridia	Clostridiales	Ruminococcaceae	Ruminococcaceae_unclassified
Otu000009	first-second	>25%	Bacteroidetes	Bacteroidia	Bacteroidales	Prevotellaceae	Alloprevotella
Otu000012	first-second	>25%	Bacteroidetes	Bacteroidia	Bacteroidales	Prevotellaceae	Prevotella
Otu000013	first-second	>25%	Firmicutes	Clostridia	Clostridiales	Ruminococcaceae	Faecalibacterium
Otu000015	first-second	>25%	Firmicutes	Negativicutes	Selenomonadales	Veillonellaceae	Veillonellaceae_unclassified
Otu000016	first-second	>25%	Bacteroidetes	Bacteroidia	Bacteroidales	Prevotellaceae	Prevotella
Otu000017	first-second	>25%	Firmicutes	Bacilli	Lactobacillales	Streptococcaceae	Streptococcus
Otu000018	first-second	>25%	Proteobacteria	Gammaproteobacteria	Pasteurellales	Pasteurellaceae	Gallibacterium
Otu000019	first-second	>25%	Bacteroidetes	Bacteroidia	Bacteroidales	Bacteroidales_unclassified	Bacteroidales_unclassified
Otu000023	first-second	>25%	Bacteroidetes	Bacteroidia	Bacteroidales	Bacteroidaceae	Bacteroides
Otu000024	first-second	>25%	Bacteroidetes	Bacteroidia	Bacteroidales	Prevotellaceae	Prevotella
Otu000025	first-second	>25%	Bacteroidetes	Bacteroidia	Bacteroidales	Bacteroidaceae	Bacteroides
Otu000027	first-second	>25%	Firmicutes	Clostridia	Clostridiales	Lachnospiraceae	Blautia
Otu000032	first-second	>25%	Bacteroidetes	Bacteroidia	Bacteroidales	Prevotellaceae	Alloprevotella
Otu000034	first-second	>25%	Bacteroidetes	Bacteroidia	Bacteroidales	Prevotellaceae	Alloprevotella
Otu000035	first-second	>25%	Firmicutes	Bacilli	Lactobacillales	Lactobacillaceae	Lactobacillus
Otu000036	first-second	>25%	Firmicutes	Bacilli	Lactobacillales	Lactobacillaceae	Lactobacillus
Otu000038	first-second	>25%	Firmicutes	Negativicutes	Selenomonadales	Acidaminococcaceae	Acidaminococcus
Otu000039	first-second	>25%	Firmicutes	Erysipelotrichia	Erysipelotrichales	Erysipelotrichaceae	Erysipelotrichaceae_unclassified
Otu000044	first-second	>25%	Bacteroidetes	Bacteroidia	Bacteroidales	Bacteroidaceae	Bacteroides
Otu000046	first-second	>25%	Firmicutes	Clostridia	Clostridiales	Ruminococcaceae	Ruminococcaceae_unclassified
Otu000047	first-second	>25%	Bacteroidetes	Bacteroidia	Bacteroidales	Bacteroidaceae	Bacteroides
Otu000050	first-second	>25%	Bacteroidetes	Bacteroidetes_unclassified	Bacteroidetes_unclassified	Bacteroidetes_unclassified	Bacteroidetes_unclassified
Otu000051	first-second	>25%	Bacteroidetes	Bacteroidia	Bacteroidales	Porphyromonadaceae	Porphyromonadaceae_unclassified
Otu000053	first-second	>25%	Bacteroidetes	Bacteroidetes_unclassified	Bacteroidetes_unclassified	Bacteroidetes_unclassified	Bacteroidetes_unclassified
Otu000054	first-second	>25%	Firmicutes	Clostridia	Clostridiales	Lachnospiraceae	Blautia
Otu000055	first-second	>25%	Firmicutes	Clostridia	Clostridiales	Ruminococcaceae	Ruminococcaceae_unclassified
Otu000057	first-second	>25%	Firmicutes	Clostridia	Clostridiales	Lachnospiraceae	Ruminococcus2
Otu000058	first-second	>25%	Firmicutes	Clostridia	Clostridiales	Lachnospiraceae	Lachnospiraceae_unclassified
Otu000059	first-second	>25%	Firmicutes	Clostridia	Clostridiales	Ruminococcaceae	Butyricicoccus
Otu000065	first-second	>25%	Firmicutes	Erysipelotrichia	Erysipelotrichales	Erysipelotrichaceae	Holdemanella
Otu000070	first-second	>25%	Bacteroidetes	Bacteroidia	Bacteroidales	Porphyromonadaceae	Odoribacter
Otu000071	first-second	>25%	Firmicutes	Clostridia	Clostridiales	Clostridiales_unclassified	Clostridiales_unclassified
Otu000072	first-second	>25%	Firmicutes	Clostridia	Clostridiales	Ruminococcaceae	Ruminococcaceae_unclassified
Otu000073	first-second	>25%	Bacteroidetes	Bacteroidia	Bacteroidales	Prevotellaceae	Prevotella
Otu000075	first-second	>25%	Firmicutes	Clostridia	Clostridiales	Lachnospiraceae	Roseburia
Otu000076	first-second	>25%	Firmicutes	Clostridia	Clostridiales	Ruminococcaceae	Ruminococcaceae_unclassified
Otu000080	first-second	>25%	Firmicutes	Clostridia	Clostridiales	Lachnospiraceae	Dorea
Otu000081	first-second	>25%	Bacteroidetes	Bacteroidia	Bacteroidales	Prevotellaceae	Alloprevotella
Otu000087	first-second	>25%	Firmicutes	Clostridia	Clostridiales	Clostridiales_unclassified	Clostridiales_unclassified
Otu000090	first-second	>25%	Proteobacteria	Betaproteobacteria	Burkholderiales	Sutterellaceae	Sutterella
Otu000091	first-second	>25%	Bacteroidetes	Bacteroidia	Bacteroidales	Bacteroidaceae	Bacteroides
Otu000092	first-second	>25%	Firmicutes	Clostridia	Clostridiales	Clostridiaceae_1	Clostridium_sensu_stricto
Otu000093	first-second	>25%	Bacteroidetes	Bacteroidia	Bacteroidales	Porphyromonadaceae	Parabacteroides
Otu000096	first-second	>25%	Bacteroidetes	Bacteroidia	Bacteroidales	Prevotellaceae	Alloprevotella
Otu000098	first-second	>25%	Firmicutes	Clostridia	Clostridiales	Lachnospiraceae	Dorea
Otu000099	first-second	>25%	Firmicutes	Clostridia	Clostridiales	Lachnospiraceae	Lachnospiraceae_unclassified
Otu000101	first-second	>25%	Firmicutes	Clostridia	Clostridiales	Lachnospiraceae	Anaerostipes
Otu000102	first-second	>25%	Firmicutes	Bacilli	Lactobacillales	Lactobacillaceae	Lactobacillus
Otu000104	first-second	>25%	Bacteroidetes	Bacteroidia	Bacteroidales	Bacteroidaceae	Bacteroides
Otu000106	first-second	>25%	Proteobacteria	Deltaproteobacteria	Desulfovibrionales	Desulfovibrionaceae	Desulfovibrio
Otu000108	first-second	>25%	Firmicutes	Erysipelotrichia	Erysipelotrichales	Erysipelotrichaceae	Sharpea
Otu000112	first-second	>25%	Proteobacteria	Gammaproteobacteria	Pasteurellales	Pasteurellaceae	Gallibacterium
Otu000114	first-second	>25%	Bacteroidetes	Bacteroidia	Bacteroidales	Porphyromonadaceae	Parabacteroides
Otu000115	first-second	>25%	Firmicutes	Clostridia	Clostridiales	Ruminococcaceae	Faecalibacterium
Otu000119	first-second	>25%	Firmicutes	Clostridia	Clostridiales	Lachnospiraceae	Lachnospiraceae_unclassified
Otu000120	first-second	>25%	Bacteroidetes	Bacteroidia	Bacteroidales	Bacteroidaceae	Bacteroides
Otu000121	first-second	>25%	Firmicutes	Clostridia	Clostridiales	Ruminococcaceae	Ruminococcus
Otu000125	first-second	>25%	Firmicutes	Clostridia	Clostridiales	Lachnospiraceae	Lachnospiraceae_unclassified
Otu000131	first-second	>25%	Bacteroidetes	Bacteroidia	Bacteroidales	Bacteroidaceae	Bacteroides
Otu000133	first-second	>25%	Firmicutes	Clostridia	Clostridiales	Ruminococcaceae	Ruminococcaceae_unclassified
Otu000138	first-second	>25%	Bacteroidetes	Bacteroidia	Bacteroidales	Porphyromonadaceae	Parabacteroides
Otu000141	first-second	>25%	Firmicutes	Clostridia	Clostridiales	Ruminococcaceae	Pseudoflavonifractor
Otu000142	first-second	>25%	Firmicutes	Clostridia	Clostridiales	Clostridiales_unclassified	Clostridiales_unclassified
Otu000145	first-second	>25%	Firmicutes	Clostridia	Clostridiales	Clostridiales_unclassified	Clostridiales_unclassified
Otu000147	first-second	>25%	Bacteroidetes	Bacteroidia	Bacteroidales	Prevotellaceae	Alloprevotella
Otu000152	first-second	>25%	Firmicutes	Negativicutes	Selenomonadales	Veillonellaceae	Veillonella
Otu000154	first-second	>25%	Firmicutes	Clostridia	Clostridiales	Lachnospiraceae	Ruminococcus2
Otu000156	first-second	>25%	Firmicutes	Clostridia	Clostridiales	Ruminococcaceae	Ruminococcaceae_unclassified
Otu000157	first-second	>25%	Firmicutes	Clostridia	Clostridiales	Ruminococcaceae	Ruminococcaceae_unclassified
Otu000158	first-second	>25%	Firmicutes	Clostridia	Clostridiales	Lachnospiraceae	Clostridium_XlVb
Otu000161	first-second	>25%	Firmicutes	Bacilli	Lactobacillales	Enterococcaceae	Enterococcus
Otu000163	first-second	>25%	Firmicutes	Bacilli	Lactobacillales	Lactobacillaceae	Lactobacillus
Otu000164	first-second	>25%	Firmicutes	Clostridia	Clostridiales	Peptostreptococcaceae	Romboutsia
Otu000165	first-second	>25%	Firmicutes	Clostridia	Clostridiales	Clostridiales_unclassified	Clostridiales_unclassified
Otu000168	first-second	>25%	Actinobacteria	Actinobacteria	Actinomycetales	Corynebacteriaceae	Corynebacterium
Otu000169	first-second	>25%	Firmicutes	Clostridia	Clostridiales	Ruminococcaceae	Pseudoflavonifractor
Otu000181	first-second	>25%	Actinobacteria	Actinobacteria	Coriobacteriales	Coriobacteriaceae	Olsenella
Otu000188	first-second	>25%	Firmicutes	Clostridia	Clostridiales	Ruminococcaceae	Ruminococcaceae_unclassified
Otu000191	first-second	>25%	Firmicutes	Clostridia	Clostridiales	Lachnospiraceae	Lachnospiraceae_unclassified
Otu000193	first-second	>25%	Proteobacteria	Betaproteobacteria	Burkholderiales	Comamonadaceae	Comamonadaceae_unclassified
Otu000195	first-second	>25%	Firmicutes	Erysipelotrichia	Erysipelotrichales	Erysipelotrichaceae	Clostridium_XVIII
Otu000199	first-second	>25%	Firmicutes	Bacilli	Lactobacillales	Lactobacillaceae	Lactobacillus
Otu000200	first-second	>25%	Firmicutes	Clostridia	Clostridiales	Lachnospiraceae	Lachnospiraceae_unclassified
Otu000201	first-second	>25%	Firmicutes	Erysipelotrichia	Erysipelotrichales	Erysipelotrichaceae	Clostridium_XVIII
Otu000204	first-second	>25%	Firmicutes	Clostridia	Clostridiales	Lachnospiraceae	Lachnospiraceae_unclassified
Otu000207	first-second	>25%	Firmicutes	Clostridia	Clostridiales	Lachnospiraceae	Lachnospiraceae_unclassified
Otu000211	first-second	>25%	Firmicutes	Clostridia	Clostridiales	Lachnospiraceae	Lachnospiraceae_unclassified
Otu000214	first-second	>25%	Firmicutes	Clostridia	Clostridiales	Ruminococcaceae	Ruminococcaceae_unclassified
Otu000217	first-second	>25%	Firmicutes	Clostridia	Clostridiales	Lachnospiraceae	Lachnospiraceae_unclassified
Otu000219	first-second	>25%	Firmicutes	Clostridia	Clostridiales	Ruminococcaceae	Ruminococcaceae_unclassified
Otu000222	first-second	>25%	Firmicutes	Clostridia	Clostridiales	Lachnospiraceae	Blautia
Otu000227	first-second	>25%	Firmicutes	Erysipelotrichia	Erysipelotrichales	Erysipelotrichaceae	Turicibacter
Otu000229	first-second	>25%	Firmicutes	Clostridia	Clostridiales	Lachnospiraceae	Lachnospiraceae_unclassified
Otu000232	first-second	>25%	Firmicutes	Clostridia	Clostridiales	Clostridiales_unclassified	Clostridiales_unclassified
Otu000235	first-second	>25%	Firmicutes	Clostridia	Clostridiales	Clostridiales_unclassified	Clostridiales_unclassified
Otu000236	first-second	>25%	Firmicutes	Clostridia	Clostridiales	Ruminococcaceae	Ruminococcaceae_unclassified
Otu000237	first-second	>25%	Firmicutes	Clostridia	Clostridiales	Lachnospiraceae	Ruminococcus2
Otu000238	first-second	>25%	Firmicutes	Clostridia	Clostridiales	Clostridiales_unclassified	Clostridiales_unclassified
Otu000240	first-second	>25%	Firmicutes	Clostridia	Clostridiales	Lachnospiraceae	Coprococcus
Otu000244	first-second	>25%	Firmicutes	Clostridia	Clostridiales	Lachnospiraceae	Lachnospiraceae_unclassified
Otu000245	first-second	>25%	Firmicutes	Clostridia	Clostridiales	Lachnospiraceae	Lachnospiraceae_unclassified
Otu000250	first-second	>25%	Firmicutes	Clostridia	Clostridiales	Ruminococcaceae	Oscillibacter
Otu000252	first-second	>25%	Firmicutes	Clostridia	Clostridiales	Lachnospiraceae	Fusicatenibacter
Otu000261	first-second	>25%	Bacteria_unclassified	Bacteria_unclassified	Bacteria_unclassified	Bacteria_unclassified	Bacteria_unclassified
Otu000263	first-second	>25%	Bacteroidetes	Bacteroidia	Bacteroidales	Bacteroidaceae	Bacteroides
Otu000272	first-second	>25%	Firmicutes	Bacilli	Lactobacillales	Lactobacillaceae	Lactobacillus
Otu000277	first-second	>25%	Bacteroidetes	Bacteroidia	Bacteroidales	Bacteroidaceae	Bacteroides
Otu000285	first-second	>25%	Bacteria_unclassified	Bacteria_unclassified	Bacteria_unclassified	Bacteria_unclassified	Bacteria_unclassified
Otu000292	first-second	>25%	Firmicutes	Clostridia	Clostridiales	Lachnospiraceae	Lachnospiraceae_unclassified
Otu000299	first-second	>25%	Firmicutes	Clostridia	Clostridiales	Lachnospiraceae	Blautia
Otu000321	first-second	>25%	Firmicutes	Clostridia	Clostridiales	Lachnospiraceae	Lachnospiraceae_unclassified
Otu000323	first-second	>25%	Firmicutes	Clostridia	Clostridiales	Lachnospiraceae	Roseburia
Otu000336	first-second	>25%	Firmicutes	Clostridia	Clostridiales	Lachnospiraceae	Blautia
Otu000344	first-second	>25%	Firmicutes	Clostridia	Clostridiales	Ruminococcaceae	Intestinimonas
Otu000349	first-second	>25%	Bacteroidetes	Bacteroidia	Bacteroidales	Bacteroidaceae	Bacteroides
Otu000351	first-second	>25%	Firmicutes	Clostridia	Clostridiales	Clostridiales_Incertae_Sedis_XI	Anaerococcus
Otu000354	first-second	>25%	Firmicutes	Clostridia	Clostridiales	Ruminococcaceae	Ruminococcaceae_unclassified
Otu000356	first-second	>25%	Proteobacteria	Proteobacteria_unclassified	Proteobacteria_unclassified	Proteobacteria_unclassified	Proteobacteria_unclassified
Otu000357	first-second	>25%	Firmicutes	Clostridia	Clostridiales	Ruminococcaceae	Ruminococcaceae_unclassified
Otu000358	first-second	>25%	Firmicutes	Clostridia	Clostridiales	Ruminococcaceae	Ruminococcaceae_unclassified
Otu000376	first-second	>25%	Firmicutes	Clostridia	Clostridiales	Ruminococcaceae	Oscillibacter
Otu000381	first-second	>25%	Firmicutes	Clostridia	Clostridiales	Lachnospiraceae	Blautia
Otu000388	first-second	>25%	Firmicutes	Clostridia	Clostridiales	Ruminococcaceae	Ruminococcaceae_unclassified
Otu000391	first-second	>25%	Firmicutes	Clostridia	Clostridiales	Lachnospiraceae	Lachnospiraceae_unclassified
Otu000395	first-second	>25%	Proteobacteria	Betaproteobacteria	Burkholderiales	Sutterellaceae	Parasutterella
Otu000403	first-second	>25%	Firmicutes	Clostridia	Clostridiales	Lachnospiraceae	Lachnospiraceae_unclassified
Otu000411	first-second	>25%	Actinobacteria	Actinobacteria	Bifidobacteriales	Bifidobacteriaceae	Bifidobacterium
Otu000412	first-second	>25%	Firmicutes	Clostridia	Clostridiales	Ruminococcaceae	Oscillibacter
Otu000421	first-second	>25%	Firmicutes	Clostridia	Clostridiales	Lachnospiraceae	Blautia
Otu000423	first-second	>25%	Firmicutes	Clostridia	Clostridiales	Clostridiales_unclassified	Clostridiales_unclassified
Otu000440	first-second	>25%	Firmicutes	Clostridia	Clostridiales	Ruminococcaceae	Ruminococcaceae_unclassified
Otu000447	first-second	>25%	Bacteria_unclassified	Bacteria_unclassified	Bacteria_unclassified	Bacteria_unclassified	Bacteria_unclassified
Otu000449	first-second	>25%	Bacteroidetes	Bacteroidia	Bacteroidales	Prevotellaceae	Prevotella
Otu000452	first-second	>25%	Firmicutes	Clostridia	Clostridiales	Lachnospiraceae	Lachnospiraceae_unclassified
Otu000460	first-second	>25%	Firmicutes	Clostridia	Clostridiales	Clostridiales_unclassified	Clostridiales_unclassified
Otu000461	first-second	>25%	Firmicutes	Clostridia	Clostridiales	Ruminococcaceae	Oscillibacter
Otu000467	first-second	>25%	Firmicutes	Clostridia	Clostridiales	Lachnospiraceae	Lachnospiraceae_unclassified
Otu000469	first-second	>25%	Bacteroidetes	Bacteroidia	Bacteroidales	Rikenellaceae	Alistipes
Otu000471	first-second	>25%	Firmicutes	Clostridia	Clostridiales	Ruminococcaceae	Ruminococcaceae_unclassified
Otu000482	first-second	>25%	Firmicutes	Firmicutes_unclassified	Firmicutes_unclassified	Firmicutes_unclassified	Firmicutes_unclassified
Otu000498	first-second	>25%	Firmicutes	Clostridia	Clostridiales	Lachnospiraceae	Lachnospiraceae_unclassified
Otu000500	first-second	>25%	Bacteroidetes	Bacteroidia	Bacteroidales	Rikenellaceae	Alistipes
Otu000516	first-second	>25%	Firmicutes	Clostridia	Clostridiales	Lachnospiraceae	Lachnospiraceae_unclassified
Otu000526	first-second	>25%	Firmicutes	Clostridia	Clostridiales	Ruminococcaceae	Ruminococcaceae_unclassified
Otu000531	first-second	>25%	Firmicutes	Clostridia	Clostridiales	Lachnospiraceae	Blautia
Otu000545	first-second	>25%	Firmicutes	Clostridia	Clostridiales	Peptostreptococcaceae	Terrisporobacter
Otu000549	first-second	>25%	Bacteroidetes	Bacteroidia	Bacteroidales	Porphyromonadaceae	Butyricimonas
Otu000552	first-second	>25%	Firmicutes	Clostridia	Clostridiales	Lachnospiraceae	Lachnospiraceae_unclassified
Otu000560	first-second	>25%	Firmicutes	Clostridia	Clostridiales	Ruminococcaceae	Ruminococcaceae_unclassified
Otu000568	first-second	>25%	Firmicutes	Bacilli	Lactobacillales	Lactobacillales_unclassified	Lactobacillales_unclassified
Otu000572	first-second	>25%	Firmicutes	Clostridia	Clostridiales	Lachnospiraceae	Lachnospiraceae_unclassified
Otu000574	first-second	>25%	Firmicutes	Clostridia	Clostridiales	Clostridiales_Incertae_Sedis_XI	Anaerococcus
Otu000580	first-second	>25%	Firmicutes	Clostridia	Clostridiales	Lachnospiraceae	Lachnospiraceae_unclassified
Otu000581	first-second	>25%	Firmicutes	Erysipelotrichia	Erysipelotrichales	Erysipelotrichaceae	Faecalicoccus
Otu000583	first-second	>25%	Firmicutes	Clostridia	Clostridiales	Clostridiales_Incertae_Sedis_XIII	Clostridiales_Incertae_Sedis_XIII_unclassified
Otu000605	first-second	>25%	Proteobacteria	Gammaproteobacteria	Enterobacteriales	Enterobacteriaceae	Escherichia/Shigella
Otu000622	first-second	>25%	Proteobacteria	Epsilonproteobacteria	Campylobacterales	Campylobacteraceae	Campylobacter
Otu000638	first-second	>25%	Bacteria_unclassified	Bacteria_unclassified	Bacteria_unclassified	Bacteria_unclassified	Bacteria_unclassified
Otu000644	first-second	>25%	Bacteroidetes	Bacteroidia	Bacteroidales	Porphyromonadaceae	Parabacteroides
Otu000649	first-second	>25%	Bacteroidetes	Bacteroidia	Bacteroidales	Porphyromonadaceae	Parabacteroides
Otu000656	first-second	>25%	Firmicutes	Clostridia	Clostridiales	Ruminococcaceae	Ruminococcaceae_unclassified
Otu000658	first-second	>25%	Firmicutes	Clostridia	Clostridiales	Lachnospiraceae	Lachnospiraceae_unclassified
Otu000671	first-second	>25%	Firmicutes	Erysipelotrichia	Erysipelotrichales	Erysipelotrichaceae	Erysipelotrichaceae_unclassified
Otu000693	first-second	>25%	Firmicutes	Clostridia	Clostridiales	Lachnospiraceae	Lachnospiraceae_unclassified
Otu000696	first-second	>25%	Bacteroidetes	Bacteroidia	Bacteroidales	Porphyromonadaceae	Coprobacter
Otu000704	first-second	>25%	Firmicutes	Firmicutes_unclassified	Firmicutes_unclassified	Firmicutes_unclassified	Firmicutes_unclassified
Otu000709	first-second	>25%	Firmicutes	Clostridia	Clostridiales	Lachnospiraceae	Lachnospiraceae_unclassified
Otu000710	first-second	>25%	Bacteria_unclassified	Bacteria_unclassified	Bacteria_unclassified	Bacteria_unclassified	Bacteria_unclassified
Otu000714	first-second	>25%	Firmicutes	Clostridia	Clostridiales	Ruminococcaceae	Ruminococcaceae_unclassified
Otu000715	first-second	>25%	Firmicutes	Clostridia	Clostridiales	Ruminococcaceae	Subdoligranulum
Otu000719	first-second	>25%	Firmicutes	Clostridia	Clostridiales	Lachnospiraceae	Howardella
Otu000733	first-second	>25%	Firmicutes	Clostridia	Clostridiales	Peptostreptococcaceae	Intestinibacter
Otu000735	first-second	>25%	Firmicutes	Clostridia	Clostridiales	Lachnospiraceae	Lachnospiraceae_unclassified
Otu000757	first-second	>25%	Firmicutes	Firmicutes_unclassified	Firmicutes_unclassified	Firmicutes_unclassified	Firmicutes_unclassified
Otu000794	first-second	>25%	Firmicutes	Clostridia	Clostridiales	Ruminococcaceae	Ruminococcaceae_unclassified
Otu000823	first-second	>25%	Firmicutes	Firmicutes_unclassified	Firmicutes_unclassified	Firmicutes_unclassified	Firmicutes_unclassified
Otu000848	first-second	>25%	Firmicutes	Clostridia	Clostridiales	Ruminococcaceae	Ruminococcaceae_unclassified
Otu000872	first-second	>25%	Firmicutes	Clostridia	Clostridiales	Clostridiales_unclassified	Clostridiales_unclassified
Otu000901	first-second	>25%	Proteobacteria	Deltaproteobacteria	Desulfovibrionales	Desulfovibrionaceae	Bilophila
Otu000905	first-second	>25%	Firmicutes	Erysipelotrichia	Erysipelotrichales	Erysipelotrichaceae	Erysipelotrichaceae_unclassified
Otu000913	first-second	>25%	Actinobacteria	Actinobacteria	Actinomycetales	Actinomycetaceae	Trueperella
Otu000918	first-second	>25%	Firmicutes	Firmicutes_unclassified	Firmicutes_unclassified	Firmicutes_unclassified	Firmicutes_unclassified
Otu000919	first-second	>25%	Firmicutes	Clostridia	Clostridiales	Ruminococcaceae	Ruminococcaceae_unclassified
Otu000932	first-second	>25%	Firmicutes	Clostridia	Clostridiales	Clostridiales_unclassified	Clostridiales_unclassified
Otu000939	first-second	>25%	Firmicutes	Bacilli	Lactobacillales	Streptococcaceae	Streptococcus
Otu000940	first-second	>25%	Firmicutes	Clostridia	Clostridiales	Ruminococcaceae	Ruminococcaceae_unclassified
Otu000960	first-second	>25%	Bacteroidetes	Bacteroidetes_unclassified	Bacteroidetes_unclassified	Bacteroidetes_unclassified	Bacteroidetes_unclassified
Otu000964	first-second	>25%	Firmicutes	Clostridia	Clostridiales	Ruminococcaceae	Ruminococcaceae_unclassified
Otu000993	first-second	>25%	Firmicutes	Clostridia	Clostridiales	Ruminococcaceae	Ruminococcaceae_unclassified
Otu001007	first-second	>25%	Firmicutes	Clostridia	Clostridiales	Ruminococcaceae	Flavonifractor
Otu001021	first-second	>25%	Firmicutes	Clostridia	Clostridiales	Ruminococcaceae	Butyricicoccus
Otu001025	first-second	>25%	Firmicutes	Clostridia	Clostridiales	Ruminococcaceae	Ruminococcaceae_unclassified
Otu001037	first-second	>25%	Bacteroidetes	Bacteroidia	Bacteroidales	Prevotellaceae	Prevotella
Otu001040	first-second	>25%	Firmicutes	Clostridia	Clostridiales	Ruminococcaceae	Ruminococcaceae_unclassified
Otu001050	first-second	>25%	Actinobacteria	Actinobacteria	Actinomycetales	Corynebacteriaceae	Corynebacterium
Otu001064	first-second	>25%	Firmicutes	Clostridia	Clostridiales	Ruminococcaceae	Ruminococcaceae_unclassified
Otu001073	first-second	>25%	Firmicutes	Clostridia	Clostridiales	Ruminococcaceae	Ruminococcaceae_unclassified
Otu001076	first-second	>25%	Firmicutes	Clostridia	Clostridiales	Ruminococcaceae	Ruminococcaceae_unclassified
Otu001093	first-second	>25%	Firmicutes	Negativicutes	Selenomonadales	Acidaminococcaceae	Phascolarctobacterium
Otu001160	first-second	>25%	Firmicutes	Clostridia	Clostridiales	Lachnospiraceae	Clostridium_XlVa
Otu001182	first-second	>25%	Firmicutes	Clostridia	Clostridiales	Clostridiales_unclassified	Clostridiales_unclassified
Otu001198	first-second	>25%	Firmicutes	Clostridia	Clostridiales	Ruminococcaceae	Ruminococcaceae_unclassified
Otu001214	first-second	>25%	Firmicutes	Clostridia	Clostridiales	Ruminococcaceae	Ruminococcaceae_unclassified
Otu001233	first-second	>25%	Firmicutes	Clostridia	Clostridiales	Ruminococcaceae	Ruminococcaceae_unclassified
Otu001255	first-second	>25%	Bacteria_unclassified	Bacteria_unclassified	Bacteria_unclassified	Bacteria_unclassified	Bacteria_unclassified
[truncated: 2,372 more rows]

## Sheet: (b) new
otu	sampling	proportion_of_calves	phyla	class	order	family	genus
Otu002207	second	[25%; 50%]	Bacteria_unclassified	Bacteria_unclassified	Bacteria_unclassified	Bacteria_unclassified	Bacteria_unclassified
Otu002553	second	[25%; 50%]	Firmicutes	Clostridia	Clostridiales	Lachnospiraceae	Lachnospiraceae_unclassified
Otu012681	second	[25%; 50%]	Firmicutes	Negativicutes	Selenomonadales	Veillonellaceae	Megamonas
Otu000509	third	[25%; 50%]	Firmicutes	Clostridia	Clostridiales	Clostridiales_Incertae_Sedis_XI	Anaerococcus
Otu000721	third	[25%; 50%]	Firmicutes	Erysipelotrichia	Erysipelotrichales	Erysipelotrichaceae	Erysipelotrichaceae_unclassified
Otu001345	third	[25%; 50%]	Firmicutes	Bacilli	Lactobacillales	Lactobacillaceae	Lactobacillus

## Sheet: (c) lost
otu	sampling_pairs	proportion_of_calves	phyla	class	order	family	genus
Otu013292	first-second	[25%; 50%[	Bacteroidetes	Bacteroidia	Bacteroidales	Prevotellaceae	Prevotella
Otu002692	third-fourth	[25%; 50%[	Firmicutes	Clostridia	Clostridiales	Lachnospiraceae	Lachnospiraceae_unclassified
Otu003287	third-fourth	[25%; 50%[	Bacteroidetes	Bacteroidia	Bacteroidales	Bacteroidaceae	Anaerorhabdus
Otu002782	fourth-fifth	[25%; 50%[	Firmicutes	Clostridia	Clostridiales	Lachnospiraceae	Lachnospiraceae_unclassified
Otu000151	sixth-last	[25%; 50%[	Bacteroidetes	Bacteroidia	Bacteroidales	Porphyromonadaceae	Porphyromonas
Otu000364	sixth-last	[25%; 50%[	Firmicutes	Clostridia	Clostridiales	Clostridiales_unclassified	Clostridiales_unclassified
Otu000509	sixth-last	[25%; 50%[	Firmicutes	Clostridia	Clostridiales	Clostridiales_Incertae_Sedis_XI	Anaerococcus
Otu000512	sixth-last	[25%; 50%[	Firmicutes	Clostridia	Clostridiales	Clostridiales_Incertae_Sedis_XI	Ezakiella
