# Supplementary material for: Temporal dynamics of the fecal microbiota in veal calves in a 6-month field trial
Source: Anim Microbiome. 2020 Sep 15;2:32. doi: 10.1186/s42523-020-00052-6 (PMC7807794; doi:10.1186/s42523-020-00052-6)
Supplement: Supplementary file 8 — Additional file 8 Table S5. List of the Spearman’s rank correlation coefficients between genera found in calves’ feces and the dose of milk powder estimated for farms B and C. The genera with a significant positive correlation and a Bonferroni corrected p-value < 0.05 are highlighted in green. [file 42523_2020_52_MOESM8_ESM.xlsx]

## Sheet: spearman_dose_ofmilk_powder_vs_
genus	Spearman correlation coefficient	p-value	Bonferroni adjusted p-value
Megasphaera	0.6	2.11e-20	6.19e-18
Enterococcus	0.44	5.44e-11	1.6e-08
Dialister	0.42	1.05e-09	3.09e-07
Mitsuokella	0.41	2.06e-09	6.05e-07
Collinsella	0.37	9.24e-08	2.72e-05
Clostridium_XI	-0.37	1.08e-07	3.18e-05
Peptostreptococcaceae_unclassified	-0.35	3.94e-07	0.00012
Sphingomonas	-0.33	1.66e-06	0.00049
Veillonellaceae_unclassified	0.32	3.77e-06	0.0011
Atopobium	-0.32	4.47e-06	0.0013
Aerococcus	-0.31	7.01e-06	0.0021
Sutterella	0.31	1.01e-05	0.003
Selenomonas	0.31	1.16e-05	0.0034
Comamonadaceae_unclassified	-0.3	1.42e-05	0.0042
Synergistes	-0.3	1.62e-05	0.0048
Anaerofilum	0.3	1.97e-05	0.0058
Faecalibacterium	0.3	2.2e-05	0.0065
Butyricimonas	0.29	3.54e-05	0.01
Megamonas	0.28	6.45e-05	0.019
Escherichia/Shigella	0.28	7.84e-05	0.023
Clostridiaceae_1_unclassified	-0.27	0.0001	0.03
Fastidiosipila	0.27	0.00013	0.038
Helcococcus	0.27	0.00014	0.04
Bifidobacterium	0.27	0.00014	0.041
Psychrobacter	0.27	0.00015	0.045
Mogibacterium	-0.26	0.00017	0.049
Cellulosilyticum	-0.26	0.00017	0.05
Parasutterella	0.26	0.0002	0.06
Parabacteroides	0.26	0.00023	0.07
Terrisporobacter	-0.26	0.00026	0.08
Allisonella	0.25	0.00038	0.11
Olsenella	0.25	0.00037	0.11
Acidaminococcus	0.25	0.00044	0.13
Sediminibacterium	-0.25	0.00045	0.13
Coprobacter	0.25	0.0005	0.15
Actinobacteria_unclassified	-0.24	0.00053	0.16
Catabacter	-0.24	0.0006	0.18
Pseudoflavonifractor	0.24	0.00061	0.18
Alistipes	0.24	0.00073	0.22
Alloprevotella	-0.24	0.00083	0.24
Bradyrhizobiaceae_unclassified	-0.23	0.00089	0.26
Subdoligranulum	0.23	0.0012	0.35
Streptococcus	-0.23	0.0012	0.36
Syntrophococcus	-0.23	0.0013	0.37
Anaerococcus	0.23	0.0013	0.38
Barnesiella	0.21	0.002	0.7
Acetanaerobacterium	0.09	0.22	1
Acetatifactor	0.03	0.72	1
Acetivibrio	-0.11	0.13	1
Acetobacteraceae_unclassified	-0.06	0.42	1
Acidaminococcaceae_unclassified	0.08	0.24	1
Acinetobacter	-0.01	0.9	1
Actinomyces	-0.02	0.78	1
Actinomycetaceae_unclassified	-0.2	0.0038	1
Actinomycetales_unclassified	-0.08	0.25	1
Aerococcaceae_unclassified	0.03	0.73	1
Akkermansia	-0.19	0.0065	1
Alphaproteobacteria_unclassified	0.04	0.62	1
Anaerocella	-0.05	0.5	1
Anaerofustis	0.07	0.34	1
Anaerolineaceae_unclassified	-0.16	0.026	1
Anaerophaga	-0.05	0.49	1
Anaeroplasma	0.03	0.71	1
Anaerorhabdus	0.2	0.0045	1
Anaerosporobacter	-0.07	0.33	1
Anaerostipes	-0.06	0.39	1
Anaerotruncus	0.17	0.018	1
Anaerovibrio	0.01	0.92	1
Anoxybacillus	-0.01	0.94	1
Asteroleplasma	0.1	0.18	1
Atopostipes	0.1	0.16	1
Bacillales_unclassified	0.1	0.17	1
Bacilli_unclassified	0.05	0.52	1
Bacteria_unclassified	0.05	0.49	1
Bacteroidales_unclassified	0.07	0.32	1
Bacteroides	0.1	0.15	1
Bacteroidetes_unclassified	0.1	0.15	1
Basfia	0.13	0.07	1
Betaproteobacteria_unclassified	-0.01	0.92	1
Bifidobacteriaceae_unclassified	-0.04	0.53	1
Bilophila	0.1	0.18	1
Blautia	-0.11	0.12	1
Bosea	-0.01	0.9	1
Brachybacterium	0.14	0.06	1
Brachymonas	-0.15	0.039	1
Brevibacterium	0.14	0.043	1
Brevinema	-0.15	0.038	1
Brevundimonas	-0.01	0.85	1
Brucella	0.03	0.71	1
Bulleidia	0.01	0.93	1
Burkholderiales_unclassified	0.16	0.027	1
Butyricicoccus	0.17	0.018	1
Butyrivibrio	-0.17	0.019	1
Campylobacter	0.08	0.27	1
Candidatus_Saccharibacteria_unclassified	-0.07	0.31	1
Carnobacteriaceae_unclassified	0.06	0.41	1
Catenibacterium	0.09	0.19	1
Caulobacter	-0.11	0.11	1
Cerasicoccus	0.02	0.81	1
Chlamydophila	0.03	0.71	1
Christensenella	-0.06	0.42	1
Chryseobacterium	0.04	0.62	1
Cloacibacillus	0.18	0.014	1
Cloacibacterium	0.04	0.53	1
Clostridia_unclassified	-0.07	0.34	1
Clostridiales_Incertae_Sedis_XI_unclassified	0.16	0.021	1
Clostridiales_Incertae_Sedis_XIII_unclassified	0.09	0.23	1
Clostridiales_unclassified	0.09	0.23	1
Clostridium_III	-0.01	0.86	1
Clostridium_IV	0	0.98	1
Clostridium_sensu_stricto	-0.2	0.005	1
Clostridium_XlVa	-0.09	0.19	1
Clostridium_XlVb	0.17	0.018	1
Clostridium_XVIII	0.13	0.07	1
Comamonas	-0.15	0.038	1
Coprobacillus	-0.14	0.043	1
Coprococcus	0.12	0.11	1
Coriobacteriaceae_unclassified	-0.08	0.25	1
Corynebacteriaceae_unclassified	0.15	0.033	1
Corynebacterium	0.07	0.32	1
Curvibacter	-0.11	0.11	1
Deltaproteobacteria_unclassified	0.05	0.52	1
Denitrobacterium	0	0.98	1
Desulfovibrio	0.06	0.38	1
Desulfovibrionaceae_unclassified	-0.07	0.33	1
Desulfovibrionales_unclassified	-0.02	0.82	1
Dietzia	0.03	0.71	1
Dolosigranulum	0	1	1
Dorea	0.11	0.13	1
Eggerthella	-0.16	0.021	1
Eisenbergiella	-0.16	0.022	1
Elusimicrobium	-0.17	0.02	1
Enhydrobacter	-0.01	0.9	1
Enterobacteriaceae_unclassified	0.18	0.011	1
Enterococcaceae_unclassified	0.16	0.027	1
Enterorhabdus	0.06	0.37	1
Erysipelotrichaceae_unclassified	0.01	0.89	1
Eubacteriaceae_unclassified	0	0.97	1
Eubacterium	-0.16	0.028	1
Ezakiella	0.13	0.07	1
Facklamia	0.01	0.92	1
Faecalicoccus	0.12	0.09	1
Faecalitalea	-0.01	0.89	1
Falsiporphyromonas	0.13	0.06	1
Fibrobacter	-0.1	0.15	1
Finegoldia	0.17	0.016	1
Firmicutes_unclassified	-0.11	0.12	1
Flaviflexus	0.13	0.07	1
Flavobacteriaceae_unclassified	-0.05	0.47	1
Flavobacterium	0.06	0.38	1
Flavonifractor	-0.2	0.0055	1
Friedmanniella	0	0.99	1
Fusicatenibacter	0.06	0.4	1
Fusobacterium	-0.09	0.2	1
Gallibacterium	-0.14	0.043	1
Gallicola	0.12	0.11	1
Gammaproteobacteria_unclassified	0.17	0.018	1
Gemella	-0.04	0.58	1
Globicatella	0.14	0.06	1
Gordonia	-0.11	0.11	1
Gordonibacter	-0.09	0.23	1
Granulicatella	0.08	0.28	1
Guggenheimella	0.13	0.08	1
Haemophilus	0.03	0.7	1
Halomonas	0.12	0.08	1
Helicobacter	-0.16	0.022	1
Holdemanella	-0.08	0.28	1
Holdemania	0.09	0.23	1
Howardella	0.06	0.4	1
Hungatella	-0.02	0.78	1
Hydrogenoanaerobacterium	-0.15	0.038	1
Ignatzschineria	-0.02	0.8	1
Intestinibacter	-0.09	0.22	1
Intestinimonas	-0.06	0.43	1
Janibacter	0.09	0.21	1
Jeotgalicoccus	-0.12	0.09	1
Kandleria	-0.03	0.67	1
Kineococcus	-0.05	0.47	1
Kocuria	0.19	0.0065	1
Kytococcus	-0.01	0.9	1
Lachnospira	-0.02	0.73	1
Lachnospiraceae_unclassified	-0.12	0.1	1
Lactobacillaceae_unclassified	0.01	0.84	1
Lactobacillales_unclassified	0	0.99	1
Lactobacillus	0.11	0.12	1
Lactococcus	-0.05	0.5	1
Lactonifactor	0.02	0.74	1
Lentisphaerae_unclassified	0.12	0.11	1
Lentisphaeria_unclassified	-0.05	0.52	1
Leptotrichia	0.06	0.37	1
Leuconostoc	0.11	0.12	1
Lysinibacillus	-0.09	0.21	1
Macrococcus	0.09	0.21	1
Methanobrevibacter	-0.17	0.017	1
Methanomassiliicoccus	0.02	0.74	1
Methanosphaera	-0.11	0.11	1
Methylobacterium	-0.02	0.82	1
Microbacteriaceae_unclassified	-0.01	0.89	1
Microbacterium	0.02	0.8	1
Micrococcaceae_unclassified	0.18	0.01	1
Micrococcus	-0.06	0.4	1
Mobiluncus	0.11	0.11	1
Moraxella	-0.14	0.05	1
Moraxellaceae_unclassified	-0.01	0.9	1
Mucispirillum	-0.01	0.85	1
Murdochiella	0.06	0.37	1
Negativicoccus	-0.01	0.86	1
Neisseria	-0.1	0.18	1
Neisseriaceae_unclassified	0.15	0.033	1
Nosocomiicoccus	0.03	0.71	1
Ochrobactrum	0.05	0.47	1
Odoribacter	0.15	0.032	1
Oligosphaera	0.01	0.88	1
Oribacterium	-0.06	0.38	1
Oscillibacter	0	0.97	1
Paraeggerthella	-0.19	0.0062	1
Paraprevotella	0.06	0.38	1
Pasteurellaceae_unclassified	-0.12	0.09	1
Pediococcus	0.15	0.034	1
Pedomicrobium	-0.16	0.022	1
Pelistega	0.18	0.012	1
Pelomonas	-0.2	0.004	1
Peptococcus	-0.06	0.43	1
Peptoniphilaceae_unclassified	0.19	0.0071	1
Peptoniphilus	0.18	0.012	1
Peptostreptococcus	-0.07	0.31	1
Phascolarctobacterium	-0.08	0.25	1
Polaromonas	-0.06	0.38	1
Porphyromonadaceae_unclassified	-0.02	0.79	1
Porphyromonas	0.15	0.034	1
Prevotella	0	0.99	1
Prevotellaceae_unclassified	0.12	0.08	1
Propionibacterium	-0.08	0.26	1
Proteobacteria_unclassified	0.1	0.16	1
Pseudoalteromonas	-0.11	0.11	1
Pseudobutyrivibrio	-0.05	0.5	1
Pseudochrobactrum	0.1	0.17	1
Pseudomonadaceae_unclassified	0.02	0.79	1
Pseudomonas	-0.06	0.39	1
Pseudoramibacter	-0.06	0.43	1
Pseudoscardovia	-0.16	0.029	1
Puniceicoccaceae_unclassified	0.02	0.77	1
Pyramidobacter	-0.17	0.016	1
Rhizobiaceae_unclassified	-0.06	0.38	1
Rhizobium	-0.01	0.94	1
Rhodobacteraceae_unclassified	-0.03	0.64	1
Rhodococcus	0.04	0.53	1
Rhodospirillaceae_unclassified	-0.13	0.07	1
Robinsoniella	0.08	0.24	1
Romboutsia	-0.18	0.012	1
Roseburia	-0.07	0.35	1
Rothia	-0.09	0.21	1
Rubellimicrobium	-0.11	0.11	1
Ruminobacter	-0.18	0.01	1
Ruminococcaceae_unclassified	-0.07	0.35	1
Ruminococcus	-0.02	0.75	1
Ruminococcus2	-0.05	0.51	1
Saccharofermentans	-0.06	0.38	1
Schwartzia	0.13	0.07	1
Selenomonadales_unclassified	-0.1	0.16	1
Senegalimassilia	0.07	0.3	1
Sharpea	0.19	0.0067	1
Slackia	-0.07	0.32	1
Snodgrassella	0.02	0.75	1
Sphaerochaeta	-0.09	0.2	1
Sphingobacterium	0.14	0.05	1
Spirochaetaceae_unclassified	-0.04	0.61	1
Spirochaetales_unclassified	-0.05	0.52	1
Sporobacter	0.03	0.65	1
Staphylococcaceae_unclassified	-0.09	0.21	1
Staphylococcus	-0.06	0.41	1
Stenotrophomonas	0.17	0.018	1
Subdivision5_unclassified	-0.12	0.1	1
Succiniclasticum	0.15	0.034	1
Succinivibrio	0.17	0.018	1
Succinivibrionaceae_unclassified	0	0.96	1
Sutterellaceae_unclassified	0.03	0.72	1
Synergistaceae_unclassified	-0.15	0.035	1
Tessaracoccus	0.01	0.86	1
Tissierella	0.14	0.044	1
Treponema	-0.06	0.43	1
Trueperella	-0.02	0.79	1
Turicella	0.01	0.9	1
Turicibacter	-0.2	0.0039	1
Vagococcus	0.1	0.17	1
Varibaculum	0.02	0.83	1
Veillonella	0.17	0.018	1
Victivallis	-0.04	0.57	1
Weeksella	-0.1	0.18	1
Weissella	-0.15	0.037	1
Williamsia	-0.11	0.11	1
Xanthomonadaceae_unclassified	-0.11	0.11	1
Xanthomonas	-0.12	0.08	1
Yaniella	-0.04	0.61	1
Achromobacter	NA	NA	NA
Aeromicrobium	NA	NA	NA
Alcaligenaceae_unclassified	NA	NA	NA
Alkanindiges	NA	NA	NA
Aquabacterium	NA	NA	NA
Aquipuribacter	NA	NA	NA
Aridibacter_unclassified	NA	NA	NA
Arthrobacter	NA	NA	NA
Aureimonas	NA	NA	NA
Bdellovibrio	NA	NA	NA
Blastococcus	NA	NA	NA
Bradyrhizobium	NA	NA	NA
Brevibacteriaceae_unclassified	NA	NA	NA
Capnocytophaga	NA	NA	NA
Deinococcaceae_unclassified	NA	NA	NA
Deinococcus	NA	NA	NA
Dermabacter	NA	NA	NA
Dermacoccaceae_unclassified	NA	NA	NA
Dermacoccus	NA	NA	NA
Devosia	NA	NA	NA
Erysipelothrix	NA	NA	NA
Gardnerella	NA	NA	NA
Geobacillus	NA	NA	NA
Geodermatophilus	NA	NA	NA
Gp16_unclassified	NA	NA	NA
Intrasporangiaceae_unclassified	NA	NA	NA
Jeotgalibaca	NA	NA	NA
Kurthia	NA	NA	NA
Lautropia	NA	NA	NA
Leptotrichiaceae_unclassified	NA	NA	NA
Mesorhizobium	NA	NA	NA
Methylococcaceae_unclassified	NA	NA	NA
Mycobacterium	NA	NA	NA
Mycoplasma	NA	NA	NA
Nakamurella	NA	NA	NA
Nocardioidaceae_unclassified	NA	NA	NA
Nocardioides	NA	NA	NA
Paracoccus	NA	NA	NA
Parvimonas	NA	NA	NA
Phyllobacteriaceae_unclassified	NA	NA	NA
Phyllobacterium	NA	NA	NA
Planococcaceae_unclassified	NA	NA	NA
Pleomorphomonas	NA	NA	NA
Propionibacteriaceae_unclassified	NA	NA	NA
Propionispira	NA	NA	NA
Reyranella_unclassified	NA	NA	NA
Rhizobiales_unclassified	NA	NA	NA
Roseomonas	NA	NA	NA
Sphingomonadaceae_unclassified	NA	NA	NA
SR1_unclassified	NA	NA	NA
Tannerella	NA	NA	NA
Thermicanus	NA	NA	NA
Thermomonas	NA	NA	NA
Thermus	NA	NA	NA
Variovorax	NA	NA	NA
