# Supplementary material for: Temporal dynamics of the fecal microbiota in veal calves in a 6-month field trial
Source: Anim Microbiome. 2020 Sep 15;2:32. doi: 10.1186/s42523-020-00052-6 (PMC7807794; doi:10.1186/s42523-020-00052-6)
Supplement: Supplementary file 11 — Additional file 11 Table S6. Absolute number of Escherichia coli per gram of feces in all samples, estimated by Escherichia-specific quantitative PCR. [file 42523_2020_52_MOESM11_ESM.txt]

calf	farm	day_in_farm	pcr_date	logtotcoli
C0147	A	7	20_01_17	8.374459241
C0216	A	7	18_01_17	8.805266
C0374	A	7	23_01_17	6.929253402
C1681	A	7	18_01_17	7.787356274
C2291	A	7	18_01_17	8.169390622
C2663	A	7	20_01_17	9.001462295
C3135	A	7	20_01_17	8.420047396
C3172	A	7	31_01_17	6.982397703
C3265	A	7	23_01_17	8.642182813
C3514	A	7	20_01_17	7.534466666
C4440	A	7	31_01_17	9.049875587
C5021	A	7	18_01_17	7.765657373
C5327	A	7	18_01_17	7.579360308
C7030	A	7	18_01_17	7.790416319
C8624	A	7	31_01_17	8.1520477
C0147	A	21	24_11_17	7.921094246
C0216	A	21	24_11_17	7.706390684
C0374	A	21	24_11_17	7.313860706
C0147	A	161	20_01_17	6.246546833
C0216	A	161	18_01_17	7.509153981
C0374	A	161	23_01_17	7.384141001
C1681	A	161	18_01_17	8.063470641
C2291	A	161	18_01_17	7.463562441
C2663	A	161	20_01_17	6.935028573
C3135	A	161	20_01_17	7.092806478
C3172	A	161	31_01_17	7.938829995
C3265	A	161	23_01_17	6.514278194
C3514	A	161	20_01_17	6.424151866
C4440	A	161	31_01_17	6.388045401
C5021	A	161	18_01_17	7.961787223
C5327	A	161	18_01_17	7.300829175
C1681	A	21	24_11_17	8.686093239
C7030	A	161	18_01_17	8.289854402
C8624	A	161	31_01_17	7.853959774
C2291	A	21	24_11_17	7.316488043
C2663	A	21	24_11_17	7.639797118
C3135	A	21	24_11_17	8.035294946
C3172	A	21	24_11_17	7.80342866
C3265	A	21	24_11_17	7.925535871
C3514	A	21	24_11_17	7.291155137
C4440	A	21	24_11_17	8.249307771
C5021	A	21	24_11_17	8.442769361
C5327	A	21	24_11_17	9.449462296
C7030	A	21	24_11_17	7.328775039
C8624	A	21	24_11_17	8.665268408
C0147	A	49	18_07_17	9.429905629
C0216	A	49	06_07_17	9.668545894
C0374	A	49	05_07_17	9.678505433
C1681	A	49	06_07_17	9.895259793
C2291	A	49	17_07_17	9.289702431
C2663	A	49	18_07_17	9.458229042
C3135	A	49	18_07_17	9.287307131
C3172	A	49	03_07_17	9.162803689
C3265	A	49	05_07_17	8.861443116
C3514	A	49	17_07_17	9.364029975
C4440	A	49	03_07_17	9.560297038
C5021	A	49	17_07_17	9.613922188
C5327	A	49	05_07_17	9.764532961
C7030	A	49	06_07_17	9.910823567
C8624	A	49	03_07_17	8.421417272
C0147	A	77	18_07_17	7.765065525
C0216	A	77	06_07_17	7.266299565
C0374	A	77	05_07_17	5.901473034
C1681	A	77	06_07_17	9.000251344
C2291	A	77	17_07_17	7.698978933
C2663	A	77	18_07_17	7.46954557
C3135	A	77	18_07_17	6.329261162
C3172	A	77	03_07_17	6.659726476
C3265	A	77	05_07_17	7.749245819
C3514	A	77	17_07_17	6.419315725
C4440	A	77	03_07_17	7.412065437
C5021	A	77	17_07_17	6.797426407
C5327	A	77	05_07_17	6.787371056
C7030	A	77	06_07_17	7.217809411
C8624	A	77	03_07_17	7.151701038
C0147	A	106	18_07_17	9.075237069
C0216	A	106	06_07_17	7.750708672
C0374	A	106	05_07_17	5.788201614
C1681	A	106	06_07_17	7.955582329
C2291	A	106	17_07_17	6.634623757
C2663	A	106	18_07_17	7.892814261
C3135	A	106	18_07_17	6.339949451
C3172	A	106	03_07_17	4.803709698
C3265	A	106	05_07_17	5.564039613
C3514	A	106	17_07_17	7.261518016
C4440	A	106	03_07_17	6.100688911
C5021	A	106	17_07_17	4.517288291
C5327	A	106	05_07_17	5.870760208
C7030	A	106	06_07_17	5.787403793
C8624	A	106	03_07_17	6.46169642
C0147	A	133	18_07_17	7.238720794
C0216	A	133	06_07_17	7.320283244
C0374	A	133	05_07_17	7.485595875
C1681	A	133	06_07_17	7.770303918
C2291	A	133	17_07_17	7.03622419
C2663	A	133	18_07_17	7.945166542
C3135	A	133	18_07_17	7.470685286
C3172	A	133	03_07_17	7.341517161
C3265	A	133	05_07_17	7.36522718
C3514	A	133	17_07_17	7.963888926
C4440	A	133	03_07_17	7.45645305
C5021	A	133	17_07_17	7.717986865
C5327	A	133	05_07_17	7.333169782
C7030	A	133	06_07_17	8.355856995
C8624	A	133	03_07_17	8.032080777
C1005	B	7	20_01_17	8.496412861
C1006	B	7	18_01_17	8.206293085
C1601	B	7	18_01_17	8.129465283
C1603	B	7	18_01_17	8.073265943
C2222	B	7	31_01_17	7.680908295
C2382	B	7	31_01_17	8.194417751
C2522	B	7	18_01_17	7.996464427
C2885	B	7	18_01_17	7.925094271
C3253	B	7	20_01_17	6.789339316
C6205	B	7	20_01_17	8.131754455
C7640	B	7	18_01_17	7.516064891
C7657	B	7	18_01_17	8.057834986
C7695	B	7	31_01_17	7.798589536
C8629	B	7	20_01_17	7.105244111
C8660	B	7	20_01_17	7.292310665
C1005	B	21	27_11_17	8.033941821
C1006	B	21	24_11_17	6.874965766
C1005	B	161	20_01_17	7.595182424
C1006	B	161	18_01_17	7.681038085
C1601	B	161	20_01_17	6.535497039
C1603	B	161	18_01_17	6.89310261
C2222	B	161	31_01_17	8.0712567
C2382	B	161	31_01_17	6.916788989
C2522	B	161	18_01_17	7.332619614
C2885	B	161	18_01_17	7.835489336
C3253	B	161	20_01_17	6.714257567
C1601	B	21	24_11_17	7.413657382
C1603	B	21	24_11_17	5.110505537
C6205	B	161	20_01_17	7.907027114
C7640	B	161	18_01_17	7.698303955
C7657	B	161	18_01_17	7.451172603
C7695	B	161	31_01_17	7.355756837
C8629	B	161	20_01_17	7.128894128
C8660	B	161	20_01_17	7.423608891
C2222	B	21	24_11_17	7.25927473
C2382	B	21	24_11_17	6.784081332
C2522	B	21	24_11_17	6.51494375
C2885	B	21	24_11_17	6.61702195
C3253	B	21	27_11_17	7.502511226
C6205	B	21	27_11_17	6.569693367
C7640	B	21	24_11_17	8.134764124
C7657	B	21	24_11_17	6.975762711
C7695	B	21	24_11_17	7.976254612
C8629	B	21	27_11_17	7.435645975
C8660	B	21	24_11_17	7.953060553
C1005	B	49	18_07_17	9.171503675
C1006	B	49	06_07_17	9.63942233
C1601	B	49	17_07_17	9.713994373
C1603	B	49	05_07_17	9.26091414
C2222	B	49	03_07_17	9.247553644
C2382	B	49	03_07_17	8.931671089
C2522	B	49	05_07_17	9.068771022
C2885	B	49	17_07_17	9.384927157
C3253	B	49	18_07_17	9.95387616
C6205	B	49	18_07_17	9.707341952
C7640	B	49	05_07_17	10.19104692
C7657	B	49	06_07_17	9.442351284
C7695	B	49	03_07_17	9.044378966
C8629	B	49	19_07_17	9.411831279
C8660	B	49	17_07_17	9.995646902
C1005	B	77	18_07_17	7.620546535
C1006	B	77	06_07_17	8.362130341
C1601	B	77	17_07_17	7.767042103
C1603	B	77	05_07_17	6.810401363
C2222	B	77	03_07_17	7.362818734
C2382	B	77	03_07_17	7.488190893
C2522	B	77	05_07_17	8.81790644
C2885	B	77	17_07_17	7.786133426
C3253	B	77	18_07_17	8.424952524
C6205	B	77	18_07_17	7.578199605
C7640	B	77	05_07_17	7.87839547
C7657	B	77	06_07_17	7.308762778
C7695	B	77	03_07_17	6.077140704
C8629	B	77	19_07_17	6.959183684
C8660	B	77	17_07_17	7.293220529
C1005	B	106	18_07_17	6.107159751
C1006	B	106	06_07_17	6.16024097
C1601	B	106	17_07_17	7.314290093
C1603	B	106	05_07_17	7.360839457
C2222	B	106	03_07_17	7.384485314
C2382	B	106	03_07_17	6.626059474
C2522	B	106	05_07_17	6.692057689
C2885	B	106	17_07_17	7.696993722
C3253	B	106	18_07_17	6.21453099
C6205	B	106	18_07_17	7.572899145
C7640	B	106	05_07_17	8.127969217
C7657	B	106	06_07_17	7.65499644
C7695	B	106	03_07_17	7.628348043
C8629	B	106	19_07_17	5.767106866
C8660	B	106	17_07_17	7.472510089
C1005	B	133	18_07_17	7.534235723
C1006	B	133	06_07_17	6.34900579
C1601	B	133	17_07_17	8.015385049
C1603	B	133	05_07_17	7.06732585
C2222	B	133	03_07_17	7.042421336
C2382	B	133	03_07_17	5.803733583
C2522	B	133	05_07_17	8.063503789
C2885	B	133	17_07_17	8.284360404
C3253	B	133	18_07_17	6.009525255
C6205	B	133	18_07_17	7.60058277
C7640	B	133	05_07_17	7.26582097
C7657	B	133	06_07_17	7.317984466
C7695	B	133	03_07_17	7.921330062
C8629	B	133	19_07_17	6.360435305
C8660	B	133	17_07_17	7.304557627
C0191	C	7	18_01_17	8.427902164
C0192	C	7	20_01_17	7.472829308
C0196	C	7	31_01_17	8.383515671
C0424	C	7	31_01_17	6.858884194
C1232	C	7	20_01_17	7.724436758
C2235	C	7	20_01_17	8.062851611
C2391	C	7	31_01_17	8.168578286
C2827	C	7	20_01_17	5.920173956
C3010	C	7	20_01_17	8.085213251
C5071	C	7	18_01_17	6.900347517
C5614	C	7	18_01_17	7.258879285
C6230	C	7	20_01_17	7.905865362
C6567	C	7	31_01_17	7.518554222
C7091	C	7	20_01_17	6.331364122
C9826	C	7	18_01_17	7.687659604
C0191	C	147	18_01_17	7.50530418
C0196	C	147	31_01_17	7.652445036
C0424	C	147	31_01_17	7.478354448
C1232	C	147	20_01_17	7.202266481
C0191	C	21	24_11_17	9.290012235
C0192	C	21	19_07_17	8.821873859
C0196	C	21	24_11_17	8.693882798
C2235	C	147	20_01_17	6.497933036
C2391	C	147	31_01_17	7.520077333
C2827	C	147	20_01_17	7.746963764
C3010	C	147	20_01_17	6.449330575
C0424	C	21	24_11_17	9.173886604
C5071	C	147	18_01_17	7.317687905
C5614	C	147	18_01_17	7.09159022
C6230	C	147	20_01_17	8.27232822
C6567	C	147	31_01_17	8.147474626
C7091	C	147	20_01_17	6.681061149
C9826	C	147	18_01_17	6.950595622
C1232	C	21	27_11_17	8.117972943
C2235	C	21	24_11_17	9.832602787
C2391	C	21	24_11_17	9.433648396
C2827	C	21	27_11_17	9.170347538
C3010	C	21	24_11_17	6.817864447
C5071	C	21	24_11_17	9.491642887
C5614	C	21	24_11_17	8.255555245
C6230	C	21	27_11_17	8.334676901
C6567	C	21	24_11_17	5.408139862
C7091	C	21	27_11_17	7.287767321
C9826	C	21	24_11_17	8.959389568
C0191	C	35	05_07_17	9.484039452
C0192	C	35	19_07_17	8.389784129
C0196	C	35	03_07_17	9.039670945
C0424	C	35	03_07_17	8.745461935
C1232	C	35	17_07_17	10.14760793
C2235	C	35	17_07_17	9.951657839
C2391	C	35	03_07_17	9.72087757
C2827	C	35	18_07_17	9.949025278
C3010	C	35	17_07_17	9.629223251
C5071	C	35	05_07_17	9.834975775
C5614	C	35	06_07_17	9.47773092
C6230	C	35	18_07_17	10.04216691
C6567	C	35	05_07_17	9.02174009
C7091	C	35	18_07_17	9.027200645
C9826	C	35	06_07_17	9.59832109
C0192	C	49	19_07_17	9.31873113
C0191	C	63	05_07_17	8.410502416
C0196	C	63	03_07_17	7.527345674
C0424	C	63	03_07_17	6.814830704
C1232	C	63	17_07_17	8.622200217
C2235	C	63	17_07_17	7.996099335
C2391	C	63	03_07_17	7.724357223
C2827	C	63	18_07_17	8.06821128
C3010	C	63	17_07_17	7.621492059
C5071	C	63	05_07_17	7.907907415
C5614	C	63	06_07_17	8.097354756
C6230	C	63	18_07_17	8.483433999
C6567	C	63	05_07_17	8.043910071
C7091	C	63	18_07_17	8.125108292
C9826	C	63	06_07_17	8.289205211
C0191	C	91	05_07_17	7.179194155
C0196	C	91	03_07_17	7.051592539
C0424	C	91	03_07_17	6.929568502
C1232	C	91	17_07_17	7.521194198
C2235	C	91	17_07_17	7.45402374
C2391	C	91	03_07_17	8.166984062
C2827	C	91	18_07_17	7.256772787
C3010	C	91	17_07_17	7.41199139
C5071	C	91	05_07_17	6.413291548
C5614	C	91	06_07_17	7.603117957
C6230	C	91	18_07_17	7.908421677
C6567	C	91	05_07_17	7.867937744
C7091	C	91	18_07_17	7.162489578
C9826	C	91	06_07_17	6.933085202
C0191	C	119	05_07_17	6.926765729
C0196	C	119	03_07_17	6.601919692
C0424	C	119	03_07_17	5.93289365
C1232	C	119	17_07_17	7.176738079
C2235	C	119	17_07_17	6.532483402
C2391	C	119	03_07_17	5.984882704
C2827	C	119	18_07_17	6.3231188
C3010	C	119	17_07_17	7.746736145
C5071	C	119	05_07_17	6.952689207
C5614	C	119	06_07_17	7.355849961
C6230	C	119	18_07_17	7.681135148
C6567	C	119	05_07_17	6.860860044
C7091	C	119	18_07_17	6.995742132
C9826	C	119	06_07_17	7.153247595
